# Supplementary material for: The Arabidopsis Deubiquitylase OTU5 Suppresses Flowering by Histone Modification-Mediated Activation of the Major Flowering Repressors FLC, MAF4, and MAF5
Source: Int J Mol Sci. 2023 Mar 24;24(7):6176. doi: 10.3390/ijms24076176 (PMC10093928; doi:10.3390/ijms24076176)
Supplement: Supplementary file 1 [file ijms-24-06176-s001.zip]

Archive with 9 entries (9 files):
- Supplemental Figures.pdf
- TableS01.pdf
- TableS02.pdf
- TableS03.pdf
- TableS04.pdf
- TableS05.xlsx
- TableS06.pdf
- TableS07.pdf
- TableS08.pdf
