# Supplementary material for: The Arabidopsis Deubiquitylase OTU5 Suppresses Flowering by Histone Modification-Mediated Activation of the Major Flowering Repressors FLC, MAF4, and MAF5
Source: Int J Mol Sci. 2023 Mar 24;24(7):6176. doi: 10.3390/ijms24076176 (PMC10093928; doi:10.3390/ijms24076176)
Supplement: Supplementary file 1 [file ijms-24-06176-s001.zip › TableS05.xlsx]

## Sheet: summarized_markOnly
Table S5. Identified DEGs from otu5, arp6, and otu5 arp6 double mutants.
Locus	Probe ID	arp6	p value	otu5	p value	arp6otu5	p value	DEG assigned to genotypes	description
AT1G01140	A_84_P23981	0.360334	0.0486994	0.996326	0.000114068	1.30456	1.24655e-05	db	CBL-interacting protein kinase 9
AT1G01260	A_84_P11479	-0.460401	0.356192	0.0494777	0.919051	-1.33585	0.0199989	db	basic helix-loop-helix (bHLH) DNA-binding superfamily protein
AT1G01350	A_84_P751728	-0.214444	0.687934	0.0802293	0.880063	-1.21683	0.0433219	db	Zinc finger (CCCH-type/C3HC4-type RING finger) family protein
AT1G01355	A_84_P299940	1.93642	2.60358e-07	0.0381139	0.808734	1.02412	6.55907e-05	arp6-db	Putative endonuclease or glycosyl hydrolase
AT1G01490	A_84_P209748	-0.50017	0.774993	-0.146575	0.933091	-4.26066	0.0340068	db	Heavy metal transport/detoxification superfamily protein
AT1G01560	A_84_P10559	1.28557	0.0159765	-0.919979	0.0637315	0.528314	0.256592	arp6	MAP kinase 11
AT1G01580	A_84_P17960	-1.46401	0.00663104	0.618303	0.172722	0.902073	0.0589548	arp6	ferric reduction oxidase 2
AT1G01680	A_84_P17866	0.497095	0.33229	-1.45118	0.01496	-0.24974	0.619241	otu5	plant U-box 54
AT1G01750	A_84_P15977	-0.681784	0.0483825	-0.118213	0.703422	-1.49182	0.000666794	db	actin depolymerizing factor 11
AT1G01940	A_84_P18112	-0.604984	0.657797	-0.570386	0.676023	-3.44728	0.0288889	db	Cyclophilin-like peptidyl-prolyl cis-trans isomerase family protein
AT1G02010	A_84_P842976	-0.618662	0.0584931	-0.340417	0.266024	-1.38787	0.000789525	db	secretory 1A
AT1G02160	A_84_P117642	-0.555855	0.0816516	-0.105753	0.718852	-1.26361	0.00148427	db	Cox19 family protein (CHCH motif)
AT1G02260	A_84_P11343	-1.28255	6.99188e-06	-0.139758	0.3644	-1.2705	7.58546e-06	arp6-db	Divalent ion symporter
AT1G02390	A_84_P20799	1.10757	0.000133254	0.216341	0.26093	0.124954	0.506575	arp6	glycerol-3-phosphate acyltransferase 2
AT1G02450	A_84_P146938	1.34537	0.000778878	-1.25126	0.00128488	-0.0292017	0.918766	arp6-otu5	NIM1-interacting 1
AT1G02560	A_84_P10852	-0.154117	0.626207	-0.0912702	0.772051	-1.00228	0.00912942	db	nuclear encoded CLP protease 5
AT1G02610	A_84_P18414	1.52869	0.0373052	1.24647	0.0774203	1.72057	0.0226739	arp6-db	RING/FYVE/PHD zinc finger superfamily protein
AT1G02640	A_84_P16520	1.02795	0.00390669	0.279755	0.327476	0.752646	0.020556	arp6	beta-xylosidase 2
AT1G02660	A_84_P12738	2.78173	0.000871285	1.34125	0.0417899	2.18728	0.00390651	arp6-otu5-db	alpha/beta-Hydrolases superfamily protein
AT1G02770	A_84_P16515	2.14066	1.9617e-08	0.27836	0.0557509	2.64725	2.67293e-09	arp6-db	hypothetical protein
AT1G02820	A_84_P17111	0.873579	0.00126052	-0.0441071	0.825061	1.09986	0.000240323	db	Late embryogenesis abundant 3 (LEA3) family protein
AT1G02830	A_84_P16165	0.216849	0.449802	0.23709	0.410021	1.07343	0.00318667	db	Ribosomal L22e protein family
AT1G02920	A_84_P22787	-0.427814	0.122698	-1.17491	0.00101016	-0.292643	0.27501	otu5	glutathione S-transferase 7
AT1G02930	A_84_P21841	-0.335156	0.395638	-1.35569	0.00559643	0.108361	0.779631	otu5	glutathione S-transferase 6
AT1G02930	A_84_P812454	-0.305588	0.428742	-1.31655	0.00593168	0.104484	0.783383	otu5	glutathione S-transferase 6
AT1G02960	A_84_P50470	-0.416377	0.391272	0.00762866	0.987194	-1.14113	0.035769	db	kinetochore protein
AT1G02990	A_84_P788834	-0.443753	0.184702	-0.0909333	0.775829	-1.21839	0.00309935	db	hypothetical protein
AT1G03020	A_84_P19925	-0.885577	0.00480256	-0.632464	0.0271697	-1.80895	2.72234e-05	db	Thioredoxin superfamily protein
AT1G03130	A_84_P23709	0.283051	0.851544	-0.184287	0.902961	-3.81683	0.0295057	db	photosystem I subunit D-2
AT1G03170	A_84_P251685	1.47997	7.80466e-07	0.517086	0.0031201	1.91394	7.46734e-08	arp6-db	FANTASTIC four-like protein (DUF3049)
AT1G03260	A_84_P577193	-0.0335001	0.969206	0.120071	0.890011	-2.05394	0.0384682	db	SNARE associated Golgi protein family
AT1G03320	A_84_P597702	1.03008	0.000129326	0.746731	0.00135754	1.70772	1.83702e-06	arp6-db	hypothetical protein
AT1G03340	A_84_P790500	0.954655	2.62984e-05	-0.168049	0.218767	1.11841	6.8566e-06	db	hypothetical protein
AT1G03630	A_84_P21773	0.068432	0.955718	0.154937	0.89999	-2.90074	0.0393092	db	protochlorophyllide oxidoreductase C
AT1G03660	A_84_P15153	0.59761	0.000572823	0.0800228	0.515929	1.12059	3.54989e-06	db	Ankyrin-repeat containing protein
AT1G03770	A_84_P16084	1.61191	6.44111e-07	0.396118	0.0190919	1.77121	2.73969e-07	arp6-db	RING 1B
AT1G03790	A_84_P14193	0.547809	0.0561396	0.598752	0.0400276	1.06842	0.00188882	db	Zinc finger C-x8-C-x5-C-x3-H type family protein
AT1G03940	A_84_P21760	-0.151548	0.522533	0.492782	0.0573627	1.00901	0.00142404	db	HXXXD-type acyl-transferase family protein
AT1G04090	A_84_P554974	-1.70352	3.68971e-07	-0.226232	0.138418	-1.43125	1.76533e-06	arp6-db	vacuolar sorting-associated protein (DUF946)
AT1G04090	A_84_P785707	-1.6681	1.08872e-06	-0.321201	0.0655025	-1.43208	4.1993e-06	arp6-db	vacuolar sorting-associated protein (DUF946)
AT1G04150	A_84_P22747	1.08417	2.85854e-05	0.0338948	0.821901	1.22966	9.87636e-06	arp6-db	C2 calcium/lipid-binding plant phosphoribosyltransferase family protein
AT1G04250	A_84_P838052	-0.504673	0.00670816	-0.179185	0.251173	-1.16409	1.59646e-05	db	AUX/IAA transcriptional regulator family protein
AT1G04290	A_84_P813404	-0.266381	0.20402	-0.224332	0.278874	-1.05636	0.000342218	db	Thioesterase superfamily protein
AT1G04330	A_84_P15190	0.0255086	0.958064	-0.421419	0.394768	-1.31303	0.020892	db	hypothetical protein
AT1G04470	A_84_P10465	0.506527	0.0741212	0.488392	0.0833844	1.51056	0.000159817	db	hypothetical protein (DUF810)
AT1G04530	A_84_P13276	-0.158064	0.722467	0.0186989	0.966364	-1.11534	0.0294796	db	Tetratricopeptide repeat (TPR)-like superfamily protein
AT1G04555	A_84_P833535	-0.493139	0.178378	-0.105156	0.763193	-1.29267	0.00382948	db	transmembrane protein
AT1G04600	A_84_P19895	-0.923511	0.000427702	-0.31427	0.105884	-1.07914	0.000131241	db	myosin XI A
AT1G04610	A_84_P18949	-0.674821	0.1416	-0.206771	0.634029	-1.02711	0.0362552	db	YUCCA 3
AT1G04880	A_84_P23889	1.77321	7.34973e-06	0.329258	0.139045	2.48991	3.60732e-07	arp6-db	HMG (high mobility group) box protein with ARID/BRIGHT DNA-binding domain-containing protein
AT1G04945	A_84_P825817	-0.270991	0.720855	-0.489652	0.522024	-1.82834	0.0349149	db	HIT-type Zinc finger family protein
AT1G04985	A_84_P13221	-0.269717	0.767164	0.0498051	0.956287	-2.02048	0.0488113	db	triacylglycerol lipase-like protein
AT1G05065	A_84_P75574	-0.260798	0.455678	-0.346541	0.326981	-1.03746	0.0119962	db	CLAVATA3/ESR-RELATED 20
AT1G05260	A_84_P10441	-0.417729	0.0424169	-0.224527	0.238509	-1.38736	1.90995e-05	db	Peroxidase superfamily protein
AT1G05420	A_84_P587896	0.968193	6.72786e-05	0.348751	0.0381792	1.64692	6.99243e-07	db	ovate family protein 12
AT1G05490	A_84_P20987	1.65733	6.54632e-07	0.157001	0.305699	1.98566	1.26136e-07	arp6-db	chromatin remodeling 31
AT1G05490	A_84_P837470	1.56502	2.02842e-06	0.289772	0.0931857	1.66356	1.17794e-06	arp6-db	chromatin remodeling 31
AT1G05530	A_84_P19012	-0.615766	0.181618	-0.265148	0.549079	-1.07632	0.0317911	db	UDP-glucosyl transferase 75B2
AT1G05575	A_84_P602187	1.37026	0.00634192	0.191287	0.634448	0.598976	0.157459	arp6	transmembrane protein
AT1G05640	A_84_P11414	-0.632756	0.279796	-0.130454	0.817879	-1.62407	0.0162182	db	Ankyrin repeat family protein
AT1G05660	A_84_P799181	-0.743484	0.0186457	-0.237599	0.388603	-1.06678	0.00249741	db	Pectin lyase-like superfamily protein
AT1G05780	A_84_P18483	-1.36341	4.11864e-07	-0.0829646	0.481953	-0.879399	1.93563e-05	arp6	Vacuolar ATPase assembly integral membrane protein VMA21-like domain-containing protein
AT1G05900	A_84_P20383	-0.877729	0.0536725	-0.306051	0.459665	-1.06495	0.0246372	db	endonuclease III 2
AT1G06130	A_84_P16629	-0.873995	0.00833845	-0.15791	0.563997	-1.27581	0.000774961	db	glyoxalase 2-4
AT1G06370	A_84_P789649	-0.300971	0.434298	0.197565	0.60434	-1.06498	0.0170906	db	pseudogene of Alg9-like mannosyltransferase family
AT1G06475	A_84_P574554	1.042	0.000109286	0.268592	0.138255	1.29355	1.86926e-05	arp6-db	transmembrane protein
AT1G07000	A_84_P10568	1.12488	0.00698213	-0.024707	0.941274	0.141924	0.673661	arp6	exocyst subunit exo70 family protein B2
AT1G07000	A_84_P826004	1.19818	0.00205635	0.144746	0.624226	0.545925	0.0867301	arp6	exocyst subunit exo70 family protein B2
AT1G07050	A_84_P100456	-0.416019	0.769874	-0.0735672	0.958639	-3.7459	0.0243904	db	CCT motif family protein
AT1G07080	A_84_P814865	-0.231302	0.578227	-0.0878687	0.831457	-1.38568	0.00717995	db	Thioredoxin superfamily protein
AT1G07135	A_84_P598642	1.73013	0.0024742	0.351664	0.420866	0.860497	0.0690114	arp6	glycine-rich protein
AT1G07160	A_84_P17191	1.08506	0.00329683	0.20261	0.486204	0.765776	0.0216447	arp6	Protein phosphatase 2C family protein
AT1G07180	A_84_P20023	0.952535	0.00024032	0.807385	0.000804943	2.26094	1.48156e-07	db	alternative NAD(P)H dehydrogenase 1
AT1G07390	A_84_P750294	0.599938	0.00470429	0.205325	0.240344	1.31136	1.49697e-05	db	receptor like protein 1
AT1G07450	A_84_P23950	1.03302	0.000114154	0.237219	0.183772	0.940065	0.000236746	arp6	NAD(P)-binding Rossmann-fold superfamily protein
AT1G07645	A_84_P828837	1.44621	5.81242e-05	0.202327	0.365639	1.09661	0.000490361	arp6-db	dessication-induced 1VOC superfamily protein
AT1G07795	A_84_P829402	0.00556057	0.98536	-0.332416	0.287553	-1.19388	0.00253991	db	forkhead box protein G1
AT1G07860;AT1G07870	A_84_P20121	1.17903	9.83271e-05	0.0875944	0.647329	0.752116	0.00249657	arp6	Protein kinase superfamily protein | Serine/Threonine-kinase RLCKVII protein
AT1G07880	A_84_P12549	0.737163	0.0529233	0.610244	0.0986692	1.2818	0.00363168	db	Protein kinase superfamily protein
AT1G07985	A_84_P522242	1.0616	1.67436e-05	-0.661553	0.000681885	0.534413	0.00284783	arp6	Expressed protein
AT1G08090	A_84_P18587	2.267	2.17884e-06	1.1783	0.000461868	1.57831	4.79066e-05	arp6-otu5-db	nitrate transporter 2:1
AT1G08115	A_84_P730385	1.12148	0.00457167	-0.0899171	0.772643	0.646652	0.060109	arp6	U1A small nuclear RNA
AT1G08115	A_84_P794288	1.09657	0.000365035	-0.0984221	0.641391	0.749044	0.00468357	arp6	U1A small nuclear RNA
AT1G08290	A_84_P14280	0.0226222	0.957775	-0.0528093	0.901669	-1.17067	0.0195306	db	WIP domain protein 3
AT1G08310	A_84_P264050	-1.36572	0.000184737	0.13872	0.565265	-1.61742	4.82811e-05	arp6-db	alpha/beta-Hydrolases superfamily protein
AT1G08430	A_84_P16132	-0.804703	0.273515	-0.408314	0.568272	-2.1252	0.0134927	db	aluminum-activated malate transporter 1
AT1G08530	A_84_P787027	-0.932413	0.0581686	-0.251698	0.573201	-1.79982	0.00229753	db	chitinase-like protein
AT1G08600	A_84_P836987	-0.316987	0.448998	-0.109906	0.790086	-1.51376	0.00405479	db	P-loop containing nucleoside triphosphate hydrolases superfamily protein
AT1G08630	A_84_P17045	0.520802	0.165045	0.381421	0.297868	1.69115	0.000725912	db	threonine aldolase 1
AT1G08630	A_84_P816193	0.403567	0.427319	0.476167	0.352253	2.10738	0.00181167	db	threonine aldolase 1
AT1G08650	A_84_P789498	-0.281778	0.206628	-0.513	0.0342348	-1.03449	0.000628689	db	phosphoenolpyruvate carboxylase kinase 1
AT1G08730	A_84_P13264	-1.69593	2.27533e-06	-0.0782893	0.656737	-1.57219	4.42692e-06	arp6-db	Myosin family protein with Dil domain-containing protein
AT1G08760	A_84_P14209	1.2073	0.0702266	1.26878	0.0593151	1.38006	0.0436202	db	GPI-anchored adhesin-like protein, putative (DUF936)
AT1G08800	A_84_P18938	-0.517856	0.0720994	-0.211362	0.429649	-1.31358	0.000506621	db	myosin-binding protein (Protein of unknown function, DUF593)
AT1G08890	A_84_P846813	-0.263349	0.295864	-0.192798	0.437923	-1.05438	0.00140801	db	Major facilitator superfamily protein
AT1G08930	A_84_P16110	1.27513	0.00110051	0.827696	0.0141355	1.14267	0.00226249	arp6-db	Major facilitator superfamily protein
AT1G09070	A_84_P11385	1.44453	0.00344502	0.815957	0.0540444	0.769212	0.0664798	arp6	soybean gene regulated by cold-2
AT1G09070	A_84_P786126	1.54752	0.00493448	0.87551	0.0660978	1.26214	0.014591	arp6-db	soybean gene regulated by cold-2
AT1G09070	A_84_P801332	1.53043	0.0127264	0.833603	0.124841	1.14677	0.0450529	arp6-db	soybean gene regulated by cold-2
AT1G09130	A_84_P815037	-0.0742991	0.909379	-0.0483179	0.940981	-1.63024	0.0309064	db	ATP-dependent caseinolytic (Clp) protease/crotonase family protein
AT1G09195	A_84_P753893	-1.46695	1.02586e-07	-0.218914	0.0643995	-1.58002	5.16602e-08	arp6-db	Ppx-GppA phosphatase
AT1G09195	A_84_P854266	-1.45328	0.000439101	-0.245774	0.398492	-1.68981	0.000140292	arp6-db	Ppx-GppA phosphatase
AT1G09310	A_84_P18027	-0.298067	0.790012	-0.489928	0.662741	-2.78582	0.0311249	db	plant/protein (Protein of unknown function, DUF538)
AT1G09310	A_84_P809882	-0.273432	0.646809	-0.495935	0.412475	-1.60431	0.0218412	db	plant/protein (Protein of unknown function, DUF538)
AT1G09420	A_84_P10444	2.01537	2.76799e-08	0.317374	0.0302703	2.29908	8.08285e-09	arp6-db	glucose-6-phosphate dehydrogenase 4
AT1G09500	A_84_P22736	0.84195	0.000826539	-1.14555	8.14484e-05	0.36041	0.0688924	otu5	NAD(P)-binding Rossmann-fold superfamily protein
AT1G09500	A_84_P752604	0.960605	0.00100838	-1.01223	0.00069908	0.553155	0.0239676	otu5	NAD(P)-binding Rossmann-fold superfamily protein
AT1G09520	A_84_P10443	0.0223023	0.960661	0.0438229	0.922806	-1.14864	0.0282239	db	hypothetical protein
AT1G09560	A_84_P14224	-0.23614	0.857945	-0.225833	0.864073	-2.96884	0.0465416	db	germin-like protein 5
AT1G09600	A_84_P16115	-1.60392	0.0167098	-0.0473186	0.933067	-1.97255	0.00568111	arp6-db	Protein kinase superfamily protein
AT1G09790	A_84_P833503	0.297099	0.119247	0.374445	0.0576097	1.5974	4.48804e-06	db	COBRA-like protein 6 precursor
AT1G09830	A_84_P17999	-0.101633	0.942536	0.21046	0.881402	-3.11473	0.0499942	db	Glycinamide ribonucleotide (GAR) synthetase
AT1G09950	A_84_P17054	1.45874	0.029237	0.704046	0.243469	0.705063	0.24284	arp6	RESPONSE TO ABA AND SALT 1
AT1G09960	A_84_P18000	0.829574	7.04962e-05	0.213899	0.11954	1.0396	1.08194e-05	db	sucrose transporter 4
AT1G09960	A_84_P784419	0.835072	0.000610601	0.228564	0.202922	1.02617	0.000129995	db	sucrose transporter 4
AT1G10000	A_84_P22738	1.0629	0.000390498	0.128885	0.534817	0.768654	0.00350977	arp6	Ribonuclease H-like superfamily protein
AT1G10000	A_84_P830181	1.09046	0.000226493	0.0237363	0.903667	0.781084	0.00236442	arp6	Ribonuclease H-like superfamily protein
AT1G10155	A_84_P577248	-0.410775	0.0121501	-0.827026	0.000119254	-1.01088	2.33646e-05	db	phloem protein 2-A10
AT1G10220	A_84_P838408	1.67594	0.0175094	0.451871	0.454176	3.34055	0.000261728	arp6-db	ZCF37
AT1G10300	A_84_P13284	-0.858732	0.08159	-0.544886	0.245858	-1.02391	0.0439774	db	Nucleolar GTP-binding protein
AT1G10340	A_84_P233559	0.546372	0.161459	-0.339538	0.368504	1.11597	0.0120441	db	Ankyrin repeat family protein
AT1G10370	A_84_P19904	0.348606	0.0487849	0.0168845	0.915284	1.14712	2.79567e-05	db	Glutathione S-transferase family protein
AT1G10370	A_84_P784916	0.309317	0.080968	-0.0491283	0.763457	1.21206	2.19267e-05	db	Glutathione S-transferase family protein
AT1G10430	A_84_P21813	-0.434971	0.714676	0.116172	0.921928	-2.77065	0.0403644	db	protein phosphatase 2A-2
AT1G10500	A_84_P12356	-0.605263	0.526063	-0.963163	0.321568	-2.61062	0.0197575	db	chloroplast-localized ISCA-like protein
AT1G10540	A_84_P17083	1.37512	4.72979e-05	0.198993	0.338464	1.99053	2.00609e-06	arp6-db	nucleobase-ascorbate transporter 8
AT1G10550	A_84_P18029	0.974916	0.0643762	0.429624	0.377961	1.32474	0.0185861	db	xyloglucan:xyloglucosyl transferase 33
AT1G10585	A_84_P829291	-1.39454	0.0204037	-1.63749	0.0092112	-0.87291	0.113025	arp6-otu5	basic helix-loop-helix (bHLH) DNA-binding superfamily protein
AT1G10585	A_84_P237173	-1.47341	0.000279444	-1.8384	4.91647e-05	-1.50124	0.000242604	arp6-otu5-db	basic helix-loop-helix (bHLH) DNA-binding superfamily protein
AT1G10657	A_84_P754822	0.680568	0.000145193	0.59454	0.000404305	1.05335	3.83638e-06	db	transmembrane protein
AT1G10770	A_84_P21826	2.02812	2.12499e-06	-0.0345848	0.867993	1.61055	1.56731e-05	arp6-db	Plant invertase/pectin methylesterase inhibitor superfamily protein
AT1G10790	A_84_P18061	0.810504	0.000104447	0.142673	0.293861	1.21922	3.40867e-06	db	hydroxyproline-rich glycoprotein family protein
AT1G10980	A_84_P16179	0.776768	6.01608e-05	0.379073	0.00846359	1.28831	7.75054e-07	db	Lung seven transmembrane receptor family protein
AT1G11070	A_84_P601310	1.46239	5.21993e-06	0.213031	0.218562	2.23984	1.1352e-07	arp6-db	hydroxyproline-rich glycoprotein family protein
AT1G11125	A_84_P555923	1.16963	0.000165585	0.0889735	0.661052	0.816787	0.00214151	arp6	hypothetical protein
AT1G11170	A_84_P22936	-0.14374	0.749561	-0.330446	0.468473	-1.5464	0.0061666	db	lysine ketoglutarate reductase trans-splicing-like protein (DUF707)
AT1G11185	A_84_P704033	0.335846	0.192888	0.345819	0.181134	-1.00676	0.00199857	db	SHORT OPEN READING FRAME 2, SORF2
AT1G11740	A_84_P18985	-0.607799	0.0355093	-0.363987	0.175235	-1.57265	0.000102414	db	ankyrin repeat family protein
AT1G11803	A_84_P751876	-0.517281	0.0589165	-1.28292	0.000388704	-0.784905	0.00916455	otu5	pseudogene of SAUR-like auxin-responsive protein family
AT1G11950	A_84_P854513	-0.409983	0.562959	-0.0760301	0.913748	-2.15272	0.0119554	db	Transcription factor jumonji (jmjC) domain-containing protein
AT1G12064	A_84_P752662	0.685439	0.0918596	0.688431	0.0906484	1.78866	0.00072794	db	transmembrane protein
AT1G12244	A_84_P752677	-0.127825	0.897049	-0.0585481	0.952722	-2.47694	0.0303911	db	Polynucleotidyl transferase, ribonuclease H-like superfamily protein
AT1G12411	A_84_P754095	-0.469114	0.193586	-0.179972	0.603981	-1.26031	0.00401389	db	hypothetical protein
AT1G12450	A_84_P515150	0.28369	0.592189	0.14922	0.776815	-1.26987	0.0347547	db	SNARE associated Golgi protein family
AT1G12490	A_84_P603991	1.1773	7.53197e-05	0.131195	0.48143	0.796116	0.00136969	arp6	ABA-RESPONSIVE FBA DOMAIN-CONTAINING PROTEIN 1, AFBA1
AT1G12520	A_84_P17193	-0.260652	0.535657	-0.044014	0.915798	-1.32108	0.0097211	db	copper chaperone for SOD1
AT1G12610	A_84_P16247	1.94664	0.00993451	2.05723	0.00740521	2.09734	0.00666278	arp6-otu5-db	Integrase-type DNA-binding superfamily protein
AT1G12650	A_84_P826214	0.121816	0.907618	0.0486192	0.963047	-2.46464	0.0396503	db	rRNA biogenesis RRP36-like protein
AT1G12672	A_84_P704429	0.824972	0.00531142	0.293242	0.232863	1.16507	0.000555254	db	thionin-like protein
AT1G12730	A_84_P275770	-0.256294	0.707305	0.00155965	0.998169	-1.61313	0.0379165	db	GPI transamidase subunit PIG-U
AT1G12810	A_84_P848317	-0.117909	0.802114	-0.16625	0.7243	-1.21543	0.026227	db	proline-rich family protein
AT1G12900	A_84_P15540	-0.216921	0.720375	-0.047224	0.937658	-1.52552	0.0293704	db	glyceraldehyde 3-phosphate dehydrogenase A subunit 2
AT1G12940	A_84_P22163	2.05161	7.04535e-07	0.759123	0.00201679	2.4945	1.18735e-07	arp6-db	nitrate transporter2.5
AT1G13120	A_84_P825731	-0.411559	0.136742	-0.158846	0.545493	-1.08603	0.00174745	db	nucleoporin GLE1-like protein
AT1G13260	A_84_P13235	1.01451	0.000373064	0.749942	0.00294937	1.14575	0.000148148	arp6-db	related to ABI3/VP1 1
AT1G13420	A_84_P12457	-0.80766	0.00290961	-0.467738	0.0458604	-1.79758	6.52245e-06	db	sulfotransferase 4B
AT1G13440	A_84_P13402	-0.224134	0.644849	-0.0454165	0.925142	-1.32741	0.0200231	db	glyceraldehyde-3-phosphate dehydrogenase C2
AT1G13440	A_84_P807484	-0.143103	0.670955	0.0648109	0.846812	-1.02546	0.0114601	db	glyceraldehyde-3-phosphate dehydrogenase C2
AT1G13470	A_84_P562126	-2.21725	0.0150236	-2.23597	0.0144241	-2.79218	0.00443214	arp6-otu5-db	hypothetical protein (DUF1262)
AT1G13470	A_84_P788748	-2.31564	0.00402365	-2.77678	0.00130222	-3.3295	0.000376144	arp6-otu5-db	hypothetical protein (DUF1262)
AT1G13650	A_84_P93089	-0.389318	0.24999	-0.445681	0.192547	-1.06476	0.00788574	db	hypothetical protein
AT1G13700	A_84_P14348	1.28731	0.0369848	0.704751	0.212492	1.77025	0.0084277	arp6-db	6-phosphogluconolactonase 1
AT1G13750	A_84_P204298	-0.987009	0.000249108	-0.316776	0.10169	-1.69809	2.80917e-06	db	Purple acid phosphatases superfamily protein
AT1G14150	A_84_P18991	-0.129256	0.704224	-0.158654	0.641922	-1.19405	0.00536326	db	PsbQ-like 2
AT1G14220	A_84_P11428	-0.607736	0.14285	-0.462166	0.253591	-1.86402	0.000749705	db	Ribonuclease T2 family protein
AT1G14240	A_84_P12373	-0.03311	0.953729	-0.860237	0.156054	-2.28036	0.0027576	db	GDA1/CD39 nucleoside phosphatase family protein
AT1G14250	A_84_P564785	0.375904	0.32001	-1.41159	0.00318034	-1.21157	0.00769863	otu5-db	GDA1/CD39 nucleoside phosphatase family protein
AT1G14345	A_84_P808242	-0.157544	0.578016	-0.385768	0.190453	-1.05345	0.00356849	db	NAD(P)-linked oxidoreductase superfamily protein
AT1G14370	A_84_P20050	1.33067	0.000735706	0.165048	0.558803	1.09988	0.00262118	arp6-db	protein kinase 2A
AT1G14380	A_84_P15321	-0.270037	0.872427	0.0177138	0.991589	-4.38944	0.0255799	db	IQ-domain 28
AT1G14420	A_84_P19107	1.16123	0.000379903	-0.202193	0.376224	0.748109	0.00677647	arp6	Pectate lyase family protein
AT1G14460	A_84_P10599	0.00884398	0.988227	-0.0101391	0.986503	-1.33455	0.0484697	db	AAA-type ATPase family protein
AT1G14480	A_84_P20977	1.28653	0.000458589	0.211026	0.414988	0.747822	0.0134721	arp6	Ankyrin repeat family protein
AT1G14490	A_84_P14381	1.06728	1.83936e-05	0.179965	0.218904	1.35827	2.28883e-06	arp6-db	Putative AT-hook DNA-binding family protein
AT1G14520	A_84_P599554	1.88783	0.00297773	-0.246076	0.612799	1.12058	0.0406248	arp6-db	myo-inositol oxygenase 1
AT1G14520	A_84_P821467	1.82403	0.000317977	-0.256989	0.455896	1.35342	0.00246035	arp6-db	myo-inositol oxygenase 1
AT1G14540	A_84_P16226	-0.535778	0.0594759	-0.0406701	0.874548	1.02005	0.00244814	db	Peroxidase superfamily protein
AT1G14550	A_84_P22847	-0.476787	0.211169	0.119009	0.745253	1.29801	0.00479634	db	Peroxidase superfamily protein
AT1G14780	A_84_P14273	0.095997	0.666681	0.0891863	0.688844	1.13662	0.000417677	db	MAC/Perforin domain-containing protein
AT1G14880	A_84_P145049	-2.27682	0.109702	-3.54482	0.0223103	-4.74969	0.0050846	otu5-db	PLANT CADMIUM RESISTANCE 1
AT1G14960	A_84_P12394	-0.652197	0.496058	-0.519994	0.585439	-2.65176	0.0185378	db	Polyketide cyclase/dehydrase and lipid transport superfamily protein
AT1G14970	A_84_P535560	-0.246239	0.663948	0.124744	0.825099	-2.21473	0.00287791	db	O-fucosyltransferase family protein
AT1G15010	A_84_P19559	2.48033	0.000892872	-0.743395	0.17679	1.45692	0.0185879	arp6-db	mediator of RNA polymerase II transcription subunit
AT1G15040	A_84_P818172	1.06895	0.0698231	0.906717	0.115017	2.2969	0.00166162	db	Class I glutamine amidotransferase-like superfamily protein
AT1G15150	A_84_P59930	1.59794	4.62617e-06	0.422099	0.0369417	1.93021	8.68063e-07	arp6-db	MATE efflux family protein
AT1G15165	A_84_P505410	-0.48269	0.211227	-0.0205676	0.955634	-1.12576	0.0114088	db	RING/FYVE/PHD zinc finger superfamily protein
AT1G15290	A_84_P835360	-0.0318935	0.950626	0.120349	0.815514	-1.35559	0.0239114	db	Tetratricopeptide repeat (TPR)-like superfamily protein
AT1G15330	A_84_P15209	1.63717	0.000106758	-0.601904	0.0442841	1.18979	0.00113125	arp6-db	Cystathionine beta-synthase (CBS) protein
AT1G15330	A_84_P784935	1.69734	9.33019e-06	-0.141048	0.499271	1.22027	0.000140441	arp6-db	Cystathionine beta-synthase (CBS) protein
AT1G15390	A_84_P22777	-0.0347281	0.934833	-0.160047	0.707402	-1.19618	0.0177443	db	peptide deformylase 1A
AT1G15440	A_84_P17199	0.209892	0.212921	0.424334	0.0231608	1.07047	5.69549e-05	db	periodic tryptophan protein 2
AT1G15520	A_84_P11446	-0.939181	0.306344	-2.67	0.0134523	-1.39479	0.142145	otu5	pleiotropic drug resistance 12
AT1G15630	A_84_P798130	-0.142013	0.600659	-0.367085	0.19321	-1.08899	0.00214907	db	transmembrane protein
AT1G15660	A_84_P829899	-0.0590029	0.952443	0.153363	0.876884	-2.41528	0.033974	db	centromere protein C
AT1G15820	A_84_P808972	0.0374563	0.966916	-0.231317	0.798219	-2.04843	0.0453281	db	light harvesting complex photosystem II subunit 6
AT1G15880	A_84_P821143	0.0882017	0.850522	-0.0089842	0.984669	-1.08431	0.0408761	db	golgi snare 11
AT1G16090	A_84_P15308	-0.38058	0.626402	-0.441387	0.573285	-1.9469	0.0302317	db	wall associated kinase-like 7
AT1G16110	A_84_P17200	1.97525	1.41199e-05	0.206874	0.419753	1.31256	0.000369706	arp6-db	wall associated kinase-like 6
AT1G16130	A_84_P15224	2.18452	0.000599265	0.875162	0.0707034	1.96463	0.00123708	arp6-db	wall associated kinase-like 2
AT1G16370	A_84_P13315	-0.444079	0.194577	-0.266592	0.422768	-1.03031	0.00945423	db	organic cation/carnitine transporter 6
AT1G16430	A_84_P233229	-1.12729	1.7129e-07	-0.175383	0.067601	-0.845892	2.28175e-06	arp6	Surfeit locus protein 5 subunit 22 of Mediator complex
AT1G16460	A_84_P21827	-0.183742	0.925136	-0.0841457	0.965669	-4.45638	0.0444897	db	rhodanese homologue 2
AT1G16490	A_84_P784921	-0.274996	0.443351	-0.246267	0.491068	-1.30086	0.00388376	db	myb domain protein 58
AT1G16540	A_84_P22888	-0.121168	0.703156	-0.054138	0.864377	-1.00458	0.00922907	db	molybdenum cofactor sulfurase (LOS5) (ABA3)
AT1G16590	A_84_P103136	-1.45004	9.05938e-08	-0.0037259	0.971674	-1.32151	2.1247e-07	arp6-db	DNA-binding HORMA family protein
AT1G16640	A_84_P571924	0.963278	0.000155185	0.215611	0.210349	1.24495	1.94223e-05	db	AP2/B3-like transcriptional factor family protein
AT1G16705	A_84_P585313	1.62413	1.37464e-06	0.102276	0.523474	1.4024	5.01333e-06	arp6-db	p300/CBP acetyltransferase-related protein-like protein
AT1G16820	A_84_P160423	-2.1996	4.82527e-08	0.0241755	0.870926	-2.15544	5.82253e-08	arp6-db	vacuolar ATP synthase catalytic subunit-related / V-ATPase-related / vacuolar proton pump-like protein
AT1G16850	A_84_P255380	0.818128	0.00667689	0.165495	0.502775	1.21722	0.000508261	db	transmembrane protein
AT1G16905	A_84_P753826	-0.762736	0.315009	-0.0743179	0.919648	-1.89074	0.02732	db	Curculin-like (mannose-binding) lectin family protein
AT1G16910	A_84_P600454	1.44412	1.9693e-05	0.36173	0.0824888	2.03605	9.88498e-07	arp6-db	LIGHT-DEPENDENT SHORT HYPOCOTYLS-like protein (DUF640)
AT1G17020	A_84_P21833	0.745649	0.0106025	-0.00756111	0.975076	1.44023	0.000134478	db	senescence-related gene 1
AT1G17190	A_84_P22778	0.0818082	0.958134	-0.585734	0.708175	-4.16489	0.0231329	db	glutathione S-transferase tau 26
AT1G17255	A_84_P754192	-1.16589	0.0853038	-0.374574	0.550136	-1.89036	0.0120306	db	antisense_long_noncoding_rna
AT1G17280	A_84_P816944	-0.0136704	0.980552	-0.0655554	0.906976	-1.57427	0.0182317	db	ubiquitin-conjugating enzyme 34
AT1G17285	A_84_P604005	-0.200118	0.538171	-0.124801	0.699269	-1.08066	0.00661957	db	transmembrane protein
AT1G17330	A_84_P17949	-1.38624	0.00197801	-0.142065	0.675785	-1.91619	0.000198623	arp6-db	Metal-dependent phosphohydrolase
AT1G17380	A_84_P17584	2.25924	0.0182897	1.09086	0.196504	1.58318	0.0739877	arp6	jasmonate-zim-domain protein 5
AT1G17400	A_84_P750003	-0.534404	0.243313	-0.0668165	0.87958	-1.0136	0.0414554	db	hypothetical protein
AT1G17410	A_84_P529352	-0.639099	0.217108	-0.153808	0.756746	-1.77659	0.00497119	db	Nucleoside diphosphate kinase family protein
AT1G17410	A_84_P840651	-0.428259	0.367929	-0.025876	0.95558	-1.56606	0.0070732	db	Nucleoside diphosphate kinase family protein
AT1G17420	A_84_P785475	2.0352	0.0229603	1.13314	0.160514	1.56459	0.064239	arp6	lipoxygenase 3
AT1G17420	A_84_P833808	1.50257	0.044561	1.19739	0.0956064	1.42291	0.0544716	arp6	lipoxygenase 3
AT1G17420	A_84_P14748	2.02367	0.0240642	1.17776	0.148205	1.74544	0.0441085	arp6-db	lipoxygenase 3
AT1G17500	A_84_P17590	-0.0620738	0.920137	-0.022387	0.971148	-1.66296	0.0224075	db	ATPase E1-E2 type family protein / haloacid dehalogenase-like hydrolase family protein
AT1G17780	A_84_P175221	-0.190819	0.658676	-0.0275201	0.948926	-1.4164	0.007779	db	transmembrane protein
AT1G17840	A_84_P816034	-1.91488	0.0433014	-2.03423	0.0341126	-2.17742	0.0256296	arp6-otu5-db	white-brown complex-like protein
AT1G17960	A_84_P20019	1.13123	0.000174067	0.294501	0.156235	1.77108	4.25771e-06	arp6-db	Threonyl-tRNA synthetase
AT1G18020;AT1G17990	A_84_P853555	1.16893	0.038662	0.14333	0.773569	0.793148	0.135187	arp6	FMN-linked oxidoreductases superfamily protein
AT1G18020;AT1G17990	A_84_P22857	1.2801	0.00748193	0.293688	0.452221	1.03197	0.0219302	arp6-db	FMN-linked oxidoreductases superfamily protein
AT1G18130	A_84_P22862	1.04059	0.00277704	-0.567009	0.0559959	0.747561	0.017475	arp6	Class II aaRS and biotin synthetases superfamily protein
AT1G18150	A_84_P15288	-0.144458	0.857052	0.0209471	0.979142	-1.79808	0.0471849	db	Protein kinase superfamily protein
AT1G18280	A_84_P23422	0.887932	0.00475484	-0.0367833	0.882939	1.08631	0.00132582	db	Bifunctional inhibitor/lipid-transfer protein/seed storage 2S albumin superfamily protein
AT1G18300	A_84_P16799	1.10162	0.0330359	-0.00791351	0.985975	-0.00427985	0.992414	arp6	nudix hydrolase homolog 4
AT1G18350	A_84_P14905	1.49278	1.03025e-05	0.212619	0.262773	1.65774	4.16121e-06	arp6-db	MAP kinase kinase 7
AT1G18490	A_84_P824918	-0.506728	0.197562	-0.173897	0.644779	-1.76699	0.000855359	db	2-aminoethanethiol dioxygenase, putative (DUF1637)
AT1G18570	A_84_P19074	1.71792	0.000181279	0.380049	0.219762	1.22493	0.00197086	arp6-db	myb domain protein 51
AT1G18680	A_84_P23741	-0.975261	0.190641	-0.138326	0.845102	-2.76841	0.00318529	db	HNH endonuclease domain-containing protein
AT1G18680	A_84_P861589	-1.06032	0.107665	-0.123461	0.839635	-2.75773	0.00124728	db	HNH endonuclease domain-containing protein
AT1G18810	A_84_P59780	-1.31501	0.00921848	-0.496757	0.245588	-0.532103	0.216032	arp6	phytochrome kinase substrate-like protein
AT1G18830	A_84_P550637	1.51197	7.64329e-06	0.592059	0.00731827	1.61088	4.41145e-06	arp6-db	Transducin/WD40 repeat-like superfamily protein
AT1G19020	A_84_P289964	1.43486	0.0375271	0.0201459	0.973327	0.79726	0.207442	arp6	CDP-diacylglycerol-glycerol-3-phosphate 3-phosphatidyltransferase
AT1G19060	A_84_P12286	1.16961	0.0101936	-0.0141269	0.970067	1.15476	0.0109031	arp6-db	hypothetical protein (DUF626)
AT1G19130	A_84_P16067	-0.26676	0.811843	-0.480632	0.669177	-2.74194	0.0334441	db	RmlC-like jelly roll fold protein
AT1G19250	A_84_P21916	-0.469523	0.38259	-1.61863	0.0113373	-0.903942	0.110782	otu5	flavin-dependent monooxygenase 1
AT1G19260;AT3G29766	A_84_P55740	-0.904988	0.000189064	-0.329869	0.0600262	-1.00902	8.05344e-05	db	TTF-type zinc finger protein with HAT dimerization domain-containing protein
AT1G19320	A_84_P13909	1.37474	0.000115617	-0.494772	0.049924	0.617076	0.0196317	arp6	Pathogenesis-related thaumatin superfamily protein
AT1G19380	A_84_P13913	2.1488	0.0107582	0.94254	0.191216	2.10447	0.0119506	arp6-db	sugar, putative (DUF1195)
AT1G19394	A_84_P575490	-1.35084	2.3924e-06	-0.156061	0.281433	-1.31505	3.03132e-06	arp6-db	hypothetical protein
AT1G19396;AT1G19397	A_84_P562146	-1.41158	3.72553e-07	-0.10943	0.369153	-1.3332	6.24976e-07	arp6-db	hypothetical protein | transmembrane protein
AT1G19460	A_84_P15808	0.670829	0.163391	-0.130521	0.774982	1.09052	0.0352364	db	Galactose oxidase/kelch repeat superfamily protein
AT1G19510	A_84_P17171	-0.40942	0.0298333	0.508044	0.0106318	-1.23534	2.08436e-05	db	RAD-like 5
AT1G19530	A_84_P159795	0.455147	0.00876375	-0.0468817	0.742976	-1.47709	1.24154e-06	db	DNA polymerase epsilon catalytic subunit A
AT1G19530	A_84_P840621	0.0383614	0.920664	-0.33435	0.394872	-2.03004	0.000372383	db	DNA polymerase epsilon catalytic subunit A
AT1G19610	A_84_P199304	-0.163773	0.65994	-0.2424	0.517529	1.74368	0.000813201	db	defensin-like protein
AT1G19640	A_84_P13518	-0.712699	0.159012	0.131023	0.784342	-1.24441	0.0249305	db	jasmonic acid carboxyl methyltransferase
AT1G19640	A_84_P823530	-0.968702	0.118331	0.251487	0.664845	-1.8658	0.00877917	db	jasmonic acid carboxyl methyltransferase
AT1G19660	A_84_P814134	-0.129316	0.714395	0.071268	0.839742	-1.25748	0.00498498	db	Wound-responsive family protein
AT1G19690	A_84_P141729	-0.343115	0.464692	-0.253061	0.587111	-1.18944	0.0265272	db	NAD(P)-binding Rossmann-fold superfamily protein
AT1G19770	A_84_P168223	1.04622	0.00505432	0.39265	0.204116	0.240472	0.424002	arp6	purine permease 14
AT1G19770	A_84_P824135	1.06106	0.0068475	0.361392	0.268294	0.387768	0.237225	arp6	purine permease 14
AT1G19960	A_84_P54250	0.259636	0.351329	-1.15376	0.00163184	-0.639039	0.0378276	otu5	transcription factor
AT1G20070	A_84_P22866	-0.492256	0.293031	-0.224301	0.623284	-1.0234	0.0450188	db	hypothetical protein
AT1G20120	A_84_P15258	-0.412255	0.145237	-0.830973	0.0100392	-1.18106	0.00118342	db	GDSL-like Lipase/Acylhydrolase superfamily protein
AT1G20190	A_84_P21915	-1.23309	0.000121163	-0.64918	0.0090319	-1.42215	3.84633e-05	arp6-db	expansin 11
AT1G20310	A_84_P181974	3.01366	4.02284e-05	0.212641	0.620456	2.69132	9.82519e-05	arp6-db	syringolide-induced protein
AT1G20310	A_84_P831396	2.41979	0.00012129	0.15399	0.699235	1.82616	0.00095408	arp6-db	syringolide-induced protein
AT1G20340	A_84_P14351	-0.0160192	0.9742	-0.219803	0.659031	-1.32773	0.0223708	db	Cupredoxin superfamily protein
AT1G20350	A_84_P13406	2.71141	5.7945e-09	-0.171062	0.258133	2.03882	8.26138e-08	arp6-db	translocase inner membrane subunit 17-1
AT1G20470	A_84_P11328	-0.555784	0.0795779	-0.518412	0.0986254	-1.10834	0.0031664	db	SAUR-like auxin-responsive protein family
AT1G20510	A_84_P13216	1.26016	0.021477	1.19722	0.026936	0.655674	0.18175	arp6-otu5	OPC-8:0 CoA ligase1
AT1G20515	A_84_P753539	-2.18424	8.92216e-07	0.280458	0.188114	-2.45868	3.05864e-07	arp6-db	antisense_long_noncoding_rna
AT1G20680	A_84_P860987	1.93465	0.000256548	0.280288	0.435481	2.49222	3.4494e-05	arp6-db	transport/golgi organization-like protein (DUF833)
AT1G20693	A_84_P808412	-0.519578	0.631457	-0.202844	0.850587	-2.65342	0.0325815	db	high mobility group B2
AT1G20740	A_84_P555957	0.621679	0.0498221	0.229796	0.427309	1.04579	0.00390763	db	transport/golgi organization-like protein (DUF833)
AT1G20795	A_84_P589759	0.52818	0.278711	0.249133	0.600211	1.35355	0.0156567	db	F-box family protein
AT1G20880	A_84_P824476	-0.610342	0.458114	-0.422845	0.604154	-2.74723	0.00713141	db	RNA-binding (RRM/RBD/RNP motifs) family protein
AT1G20880	A_84_P838707	-0.710235	0.264624	-0.303209	0.623653	-2.37155	0.0032921	db	RNA-binding (RRM/RBD/RNP motifs) family protein
AT1G20970	A_84_P838230	-0.150276	0.643862	0.109304	0.735961	-1.03903	0.00875916	db	calponin-like domain protein
AT1G21080	A_84_P15256	0.0339874	0.966199	0.145654	0.856026	-1.96316	0.0336198	db	DNAJ heat shock N-terminal domain-containing protein
AT1G21100	A_84_P270170	-0.242679	0.335896	-1.00687	0.00198176	-1.53161	9.38791e-05	otu5-db	O-methyltransferase family protein
AT1G21120	A_84_P149248	0.178666	0.687578	-0.280231	0.530988	-1.00548	0.044235	db	O-methyltransferase family protein
AT1G21240	A_84_P109962	-1.01155	0.178647	-2.08768	0.0148297	-2.01097	0.0177323	otu5-db	wall associated kinase 3
AT1G21250	A_84_P137649	-0.286165	0.58469	-1.53068	0.0143684	-0.49285	0.354562	otu5	cell wall-associated kinase
AT1G21290	A_84_P750440	4.51517	1.28145e-07	0.804535	0.0356941	5.15866	3.7517e-08	arp6-db	transposable_element_gene
AT1G21326	A_84_P605805	1.05026	4.39265e-05	0.195974	0.220401	0.299383	0.0742335	arp6	VQ motif-containing protein
AT1G21350	A_84_P550644	-0.13677	0.942644	-0.186402	0.921898	-5.34848	0.0183158	db	Thioredoxin superfamily protein
AT1G21525	A_84_P751391	-0.753921	0.409069	-2.46995	0.019992	-2.79734	0.0109784	otu5-db	pseudogene of hypothetical protein
AT1G21590	A_84_P12799	-0.539979	0.681571	-0.340363	0.795308	-3.88153	0.014303	db	kinase with adenine nucleotide alpha hydrolases-like domain-containing protein
AT1G21710	A_84_P15212	-0.557369	0.164219	-0.0909404	0.81061	-1.05107	0.0186812	db	8-oxoguanine-DNA glycosylase 1
AT1G21890	A_84_P14793	0.972979	0.00125976	1.21478	0.000255901	0.0501819	0.821358	otu5	nodulin MtN21 /EamA-like transporter family protein
AT1G21910	A_84_P20470	2.33832	0.00169766	1.38555	0.0276904	1.6127	0.013795	arp6-otu5-db	Integrase-type DNA-binding superfamily protein
AT1G21920	A_84_P869299	-0.724589	0.299532	-0.301668	0.657304	-1.95416	0.0161374	db	Histone H3 K4-specific methyltransferase SET7/9 family protein
AT1G22090	A_84_P267380	0.667345	0.110603	0.211668	0.589887	1.6446	0.00164566	db	hypothetical protein
AT1G22110	A_84_P508082	1.63096	0.000863844	0.463221	0.20725	2.88428	9.89751e-06	arp6-db	structural constituent of ribosome
AT1G22140	A_84_P100696	-1.10427	2.11878e-05	-0.0570293	0.700669	-1.45241	1.98469e-06	arp6-db	zinc finger CCCH domain protein
AT1G22140	A_84_P603144	-1.08243	6.28052e-05	-0.176417	0.299953	-1.41902	6.49096e-06	arp6-db	zinc finger CCCH domain protein
AT1G22140	A_84_P752516	-1.11873	0.000111526	-0.199814	0.291024	-1.789	2.1396e-06	arp6-db	zinc finger CCCH domain protein
AT1G22230	A_84_P577286	0.135218	0.880707	-0.415712	0.646396	-2.31134	0.0275742	db	nucleolar GTP-binding protein
AT1G22380	A_84_P17955	-0.409006	0.0890869	0.218267	0.337638	-1.68136	1.89356e-05	db	UDP-glucosyl transferase 85A3
AT1G22570	A_84_P13332	1.10993	0.00236538	0.432929	0.141497	0.971365	0.00531123	arp6	Major facilitator superfamily protein
AT1G22590	A_84_P752635	-0.731264	0.00258674	-0.419869	0.0441051	-1.42225	1.75948e-05	db	AGAMOUS-like 87
AT1G22610	A_84_P818705	-0.196242	0.648567	-0.0258241	0.951895	-1.12032	0.0245373	db	C2 calcium/lipid-binding plant phosphoribosyltransferase family protein
AT1G22650	A_84_P13295	0.639148	0.071551	0.261273	0.427141	1.10911	0.00605275	db	Plant neutral invertase family protein
AT1G22690	A_84_P23698	-0.539081	0.00121139	-0.465318	0.00315368	-1.31117	9.12021e-07	db	Gibberellin-regulated family protein
AT1G22790	A_84_P842957	-0.244637	0.668453	0.0944084	0.868122	-1.2569	0.0494836	db	Low affinity potassium transport system protein
AT1G22860	A_84_P834964	-0.802314	0.356632	-0.0731156	0.931331	-1.91786	0.0458301	db	Vacuolar sorting protein 39
AT1G22980	A_84_P751207	1.11225	1.88458e-05	0.182957	0.230762	1.37845	2.96665e-06	arp6-db	Grap2/cyclin-D-interacting protein
AT1G22980	A_84_P788690	1.17427	1.64435e-05	0.119057	0.442235	1.21645	1.2189e-05	arp6-db	Grap2/cyclin-D-interacting protein
AT1G23040	A_84_P858244	-0.438657	0.450645	-0.0361345	0.94963	-1.70161	0.013572	db	hydroxyproline-rich glycoprotein family protein
AT1G23380	A_84_P22490	-0.305704	0.807834	-0.14834	0.905924	-2.81245	0.0473932	db	homeobox protein knotted-1-like 6
AT1G23800	A_84_P17025	0.877747	0.000448168	-0.0715199	0.680537	1.43052	8.9388e-06	db	aldehyde dehydrogenase 2B7
AT1G23870	A_84_P17510	1.02831	0.0495965	0.729715	0.141969	1.03044	0.0492181	arp6-db	trehalose-phosphatase/synthase 9
AT1G23935	A_84_P841658	-1.22073	4.77823e-05	-0.172579	0.349761	-1.5794	5.43291e-06	arp6-db	apoptosis inhibitory protein
AT1G23940	A_84_P13731	-1.83459	3.05324e-07	-0.143263	0.355766	-1.89338	2.28971e-07	arp6-db	ARM repeat superfamily protein
AT1G23940	A_84_P841662	-1.9149	6.50693e-07	-0.201095	0.258825	-1.86654	8.19246e-07	arp6-db	ARM repeat superfamily protein
AT1G24140	A_84_P16097	1.93425	0.00024388	0.131831	0.704009	1.58828	0.00099313	arp6-db	Matrixin family protein
AT1G24145	A_84_P555074	1.23449	0.021806	-0.27164	0.557785	0.54901	0.249739	arp6	transmembrane protein
AT1G24145	A_84_P839113	1.21469	0.0183903	-0.179809	0.681562	0.589672	0.19753	arp6	transmembrane protein
AT1G24147	A_84_P753680	-0.89101	0.0961305	-0.888498	0.0969348	-2.14299	0.00157568	db	transmembrane protein
AT1G24150	A_84_P17043	2.44312	0.0203842	1.96274	0.0500637	2.55449	0.0165784	arp6-db	formin homologue 4
AT1G24240	A_84_P11370	-0.59233	0.0021804	-0.272627	0.0869287	-1.06024	2.81835e-05	db	Ribosomal protein L19 family protein
AT1G24260	A_84_P14205	4.3185	1.27731e-07	0.709204	0.0439991	3.49154	8.39656e-07	arp6-db	K-box region and MADS-box transcription factor family protein
AT1G24260	A_84_P814552	4.12882	1.60256e-08	0.690381	0.0176548	3.6565	4.96466e-08	arp6-db	K-box region and MADS-box transcription factor family protein
AT1G24265	A_84_P222609	0.746205	0.000716383	0.337201	0.052952	1.00823	7.31956e-05	db	bZIP transcription factor, putative (DUF1664)
AT1G24530	A_84_P11362	0.991348	0.00721916	0.749881	0.0285544	1.78694	0.000140334	db	Transducin/WD40 repeat-like superfamily protein
AT1G24733	A_84_P754304	0.93972	0.000231447	0.0982221	0.565586	1.00453	0.000138453	db	pseudogene of S-adenosyl-L-methionine-dependent methyltransferases superfamily protein
AT1G25260	A_84_P18154	-0.116552	0.935475	0.0241076	0.986637	-3.35715	0.0407487	db	Ribosomal protein L10 family protein
AT1G25375	A_84_P539148	-0.329342	0.55241	-0.0524425	0.923858	-1.42336	0.0259473	db	Metallo-hydrolase/oxidoreductase superfamily protein
AT1G25400	A_84_P67084	1.58364	0.000107699	0.660654	0.0261348	0.719054	0.0176769	arp6	transmembrane protein
AT1G25400	A_84_P785932	1.53175	0.000510422	0.64605	0.0555165	0.505093	0.120343	arp6	transmembrane protein
AT1G25425	A_84_P729151	-0.165669	0.699701	-0.315926	0.466878	-1.01232	0.0373925	db	CLAVATA3/ESR-RELATED 43
AT1G25440	A_84_P21919	-2.83805	0.015598	-0.0287067	0.976506	-0.595668	0.545573	arp6	B-box type zinc finger protein with CCT domain-containing protein
AT1G25560	A_84_P17189	0.819669	0.00260417	0.654934	0.00966167	1.20322	0.000173197	db	AP2/B3 transcription factor family protein
AT1G26220	A_84_P73254	-0.056105	0.941393	0.0125067	0.986922	-1.78555	0.0402252	db	Acyl-CoA N-acyltransferases (NAT) superfamily protein
AT1G26250	A_84_P541789	0.309849	0.3948	0.848662	0.0365137	1.08783	0.0117266	db	Proline-rich extensin-like family protein
AT1G26320	A_84_P16265	-0.916427	0.0444771	-0.792957	0.0745991	-1.2364	0.0114929	db	Zinc-binding dehydrogenase family protein
AT1G26380	A_84_P19294	-0.403978	0.319194	-1.32851	0.00672004	0.0750966	0.849152	otu5	FAD-binding Berberine family protein
AT1G26390	A_84_P23077	-0.701306	0.185843	-1.87415	0.00393757	-0.156109	0.757351	otu5	FAD-binding Berberine family protein
AT1G26420	A_84_P20237	-0.0469513	0.875519	-1.0122	0.00639199	0.116436	0.698631	otu5	FAD-binding Berberine family protein
AT1G26540	A_84_P12667	1.22853	1.47318e-07	0.195994	0.0584767	1.52721	1.9635e-08	arp6-db	Agenet domain-containing protein
AT1G26570	A_84_P10774	0.878666	6.65906e-05	0.530799	0.00258851	1.16868	6.09782e-06	db	UDP-glucose dehydrogenase 1
AT1G26770	A_84_P10804	-1.70048	0.0101013	-0.640776	0.250924	-1.98797	0.00430156	arp6-db	expansin A10
AT1G26770	A_84_P853089	-1.73771	0.0939083	-0.653436	0.498103	-3.40061	0.00537528	db	expansin A10
AT1G26930	A_84_P193184	2.77866	0.052364	2.68456	0.0591898	2.94064	0.0423827	db	Galactose oxidase/kelch repeat superfamily protein
AT1G26960	A_84_P12353	-0.208517	0.819614	-0.086688	0.924372	-2.46756	0.022009	db	homeobox protein 23
AT1G26970	A_84_P20427	-0.0670891	0.894322	-0.404535	0.431192	-1.54481	0.0116755	db	Protein kinase superfamily protein
AT1G27020	A_84_P860087	0.103792	0.856297	0.463948	0.426632	1.55415	0.0215407	db	plant/protein
AT1G27045	A_84_P836321	1.72763	0.000191564	1.11204	0.00400857	1.59739	0.000346363	arp6-otu5-db	Homeobox-leucine zipper protein family
AT1G27110	A_84_P120252	0.141831	0.797031	-0.28226	0.610766	-1.38781	0.0290297	db	Tetratricopeptide repeat (TPR)-like superfamily protein
AT1G27170	A_84_P197154	0.0695029	0.847793	-0.170105	0.640217	-1.03133	0.0160025	db	transmembrane receptors / ATP binding protein
AT1G27210	A_84_P18645	-0.631946	0.472385	-0.309156	0.722049	-2.29086	0.0241845	db	ARM repeat superfamily protein
AT1G27385	A_84_P534704	-0.131404	0.546892	-0.439815	0.06422	-1.03994	0.000656549	db	phosphoribosylformylglycinamidine synthase
AT1G27580	A_84_P239055	1.56518	4.94618e-07	0.0171246	0.900107	1.99919	5.24752e-08	arp6-db	F-box protein (DUF295)
AT1G27770	A_84_P10597	1.74654	0.000168997	0.732313	0.031626	1.30942	0.0013246	arp6-db	autoinhibited Ca2+-ATPase 1
AT1G27770	A_84_P785683	1.62032	0.00016053	0.74182	0.0211353	1.1621	0.00171507	arp6-db	autoinhibited Ca2+-ATPase 1
AT1G27820	A_84_P522306	1.13868	0.000501469	-0.0791569	0.729072	0.605607	0.0219605	arp6	Polynucleotidyl transferase, ribonuclease H-like superfamily protein
AT1G27890	A_84_P584450	1.01742	0.00509111	0.00729238	0.979898	0.491514	0.113142	arp6	Polynucleotidyl transferase, ribonuclease H-like superfamily protein
AT1G28290	A_84_P805287	-0.112118	0.670214	-0.365348	0.184041	-1.15939	0.00118196	db	arabinogalactan protein 31
AT1G28370	A_84_P21931	2.50255	0.00278992	1.00681	0.133289	1.66622	0.0234902	arp6-db	ERF domain protein 11
AT1G28420	A_84_P10584	-0.124064	0.845093	-0.104887	0.868759	-1.66283	0.0251778	db	homeobox-1
AT1G28560	A_84_P18105	-0.437373	0.137123	-0.366778	0.204848	-1.08167	0.00267331	db	snRNA activating complex family protein
AT1G28570	A_84_P21888	-0.0460313	0.91868	-0.0200218	0.96457	-1.00472	0.0477861	db	SGNH hydrolase-type esterase superfamily protein
AT1G28620	A_84_P751278	-1.65972	0.000314827	-0.298367	0.349967	-2.04329	6.23638e-05	arp6-db	pseudogene of GDSL-like Lipase/Acylhydrolase superfamily protein
AT1G28620	A_84_P842536	-1.19778	0.0210355	-0.37581	0.40705	-1.44228	0.00827102	arp6-db	pseudogene of GDSL-like Lipase/Acylhydrolase superfamily protein
AT1G28660	A_84_P200014	0.872185	0.0103808	0.380445	0.196138	1.65873	0.000153583	db	GDSL-like Lipase/Acylhydrolase superfamily protein
AT1G29020	A_84_P14775	1.04139	1.65938e-05	0.808051	0.000131248	1.43061	1.03974e-06	arp6-db	Calcium-binding EF-hand family protein
AT1G29110	A_84_P22830	1.03897	1.92985e-05	0.0486618	0.724272	0.898997	6.36342e-05	arp6	Cysteine proteinases superfamily protein
AT1G29120	A_84_P12879	-0.206631	0.875861	0.0462279	0.972101	-3.18996	0.0356021	db	Hydrolase-like protein family
AT1G29395	A_84_P291304	1.34129	0.0109542	-0.560911	0.214399	0.659875	0.150527	arp6	COLD REGULATED 314 INNER MEMBRANE 1
AT1G29460	A_84_P15930	-0.559979	0.0471206	-1.14141	0.0010237	-0.836788	0.00714749	otu5	SAUR-like auxin-responsive protein family
AT1G29690	A_84_P22565	1.50054	0.00156135	0.709643	0.0648495	1.07067	0.0112065	arp6-db	MAC/Perforin domain-containing protein
AT1G29740	A_84_P14365	-0.906952	0.000353963	-0.369774	0.0540684	-1.41076	1.01314e-05	db	Leucine-rich repeat transmembrane protein kinase
AT1G29970	A_84_P55970	-0.283432	0.547422	0.0578027	0.901365	-1.19505	0.0270401	db	60S ribosomal protein L18A-1
AT1G29970;AT1G29965	A_84_P808508	-0.177019	0.897553	0.00476624	0.997233	-3.21899	0.0400695	db	60S ribosomal protein L18A-1 | Ribosomal protein L18ae/LX family protein
AT1G30040	A_84_P22015	2.201	0.0233	0.833413	0.326443	-0.292482	0.723887	arp6	gibberellin 2-oxidase
AT1G30120	A_84_P20930	-0.334691	0.85068	0.306664	0.863031	-4.47176	0.0299214	db	pyruvate dehydrogenase E1 beta
AT1G30160	A_84_P582659	1.72105	4.40846e-07	0.306478	0.0606289	2.23458	4.00678e-08	arp6-db	hypothetical protein (DUF295)
AT1G30160	A_84_P829642	0.973918	0.000641439	0.147133	0.471795	1.40956	3.68759e-05	db	hypothetical protein (DUF295)
AT1G30220	A_84_P17216	1.73109	0.000521033	-0.386708	0.280698	1.67703	0.00065387	arp6-db	inositol transporter 2
AT1G30260	A_84_P208358	-0.755366	0.000119251	-0.30262	0.0331362	-1.06019	7.21339e-06	db	galactosyltransferase family protein
AT1G30270	A_84_P18162	-0.42809	0.301439	-0.311752	0.445313	-1.03476	0.0263139	db	CBL-interacting protein kinase 23
AT1G30370	A_84_P19981	0.181007	0.416221	-0.243659	0.280448	-1.20859	0.000237715	db	alpha/beta-Hydrolases superfamily protein
AT1G30420	A_84_P751516	-0.80076	0.014765	-0.142055	0.610904	-1.03819	0.00348659	db	multidrug resistance-associated protein 12
AT1G30420	A_84_P843146	-0.69618	0.100132	-0.0980509	0.802442	-1.25291	0.00914544	db	multidrug resistance-associated protein 12
AT1G30475	A_84_P509887	-1.72391	5.60628e-07	-0.148541	0.341317	-1.43743	2.83976e-06	arp6-db	hypothetical protein
AT1G30740	A_84_P20868	1.22557	0.000137453	-0.201623	0.340883	0.866887	0.00168443	arp6	FAD-binding Berberine family protein
AT1G30740	A_84_P834842	1.25086	1.20751e-05	-0.164501	0.307301	0.791072	0.000464579	arp6	FAD-binding Berberine family protein
AT1G30840	A_84_P17063	-0.140002	0.782416	-0.31526	0.537674	-1.20873	0.0365933	db	purine permease 4
AT1G31020	A_84_P20811	-1.07601	5.77783e-07	0.0217567	0.819796	-0.862079	4.15055e-06	arp6	thioredoxin O2
AT1G31020	A_84_P824632	-1.10228	3.02257e-06	0.0122332	0.917182	-0.770532	6.26537e-05	arp6	thioredoxin O2
AT1G31020	A_84_P853441	-1.0411	6.80535e-05	0.058044	0.718647	-0.698479	0.00132671	arp6	thioredoxin O2
AT1G31240	A_84_P17965	-0.4529	0.493292	0.321806	0.624077	-1.53875	0.0383555	db	Bromodomain transcription factor
AT1G31290	A_84_P15840	1.73169	6.90183e-05	-0.316853	0.253124	1.67604	8.96356e-05	arp6-db	ARGONAUTE 3
AT1G31290	A_84_P832053	2.47125	0.000169316	0.215724	0.612026	3.12887	2.61771e-05	arp6-db	ARGONAUTE 3
AT1G31340	A_84_P809192	-1.00717	0.0332033	-0.0870711	0.832969	-0.0472513	0.908801	arp6	related to ubiquitin 1
AT1G31350	A_84_P11119	-0.401994	0.802369	-0.663701	0.680419	-4.1952	0.0253819	db	KAR-UP F-box 1
AT1G31420	A_84_P21905	-0.8106	0.634386	-0.3291	0.846037	-3.78021	0.0480807	db	Leucine-rich repeat protein kinase family protein
AT1G31580	A_84_P15319	-0.253186	0.480745	-0.554777	0.14111	-1.14345	0.00870543	db	ECS1
AT1G31690	A_84_P17209	-1.12911	0.0070591	-0.179127	0.597464	-1.36976	0.00225188	arp6-db	Copper amine oxidase family protein
AT1G31690	A_84_P18155	-0.823641	0.00285349	-0.533393	0.0286676	-1.03507	0.000613762	db	Copper amine oxidase family protein
AT1G32230	A_84_P856794	-0.240165	0.715176	-0.17436	0.790679	-1.811	0.0199328	db	WWE protein-protein interaction domain protein family
AT1G32310	A_84_P289834	-0.973818	0.000164837	-0.116405	0.493833	-1.01182	0.000122313	db	valine-tRNA ligase
AT1G32350	A_84_P21945	-1.30285	0.0344983	-1.86782	0.00600085	-2.01278	0.00389977	arp6-otu5-db	alternative oxidase 1D
AT1G32350	A_84_P825539	-1.438	0.159347	-2.65759	0.0199057	-2.17671	0.045698	otu5-db	alternative oxidase 1D
AT1G32560	A_84_P17175	1.00544	7.07374e-05	-0.00852499	0.956366	0.420049	0.0205754	arp6	Late embryogenesis abundant protein, group 1 protein
AT1G32610	A_84_P10476	-0.940562	0.000439017	-0.171633	0.363743	-1.18758	7.30658e-05	db	hydroxyproline-rich glycoprotein family protein
AT1G32900	A_84_P12395	0.498198	0.0673011	1.08661	0.00126514	1.73557	3.65927e-05	otu5-db	UDP-Glycosyltransferase superfamily protein
AT1G32990	A_84_P20905	0.0846855	0.896044	-0.0181138	0.977693	-1.82452	0.018241	db	plastid ribosomal protein l11
AT1G33030	A_84_P22797	-0.365471	0.307266	-1.00788	0.0147351	-0.153157	0.661293	otu5	O-methyltransferase family protein
AT1G33055	A_84_P517001	1.50898	0.0044014	0.859924	0.0605943	1.55721	0.00365505	arp6-db	hypothetical protein
AT1G33090	A_84_P17852	-0.740333	0.0690424	-0.243879	0.515926	-1.40608	0.00327932	db	MATE efflux family protein
AT1G33560	A_84_P15324	0.993518	0.000847006	0.345802	0.129309	1.11639	0.000365687	db	Disease resistance protein (CC-NBS-LRR class) family
AT1G33615	A_84_P753838	-1.12108	0.000458393	0.140271	0.531002	-1.54039	3.85633e-05	arp6-db	other_rna
AT1G33730	A_84_P11346	-1.09763	0.0347451	-1.13966	0.0296789	-1.06483	0.0392879	arp6-otu5-db	cytochrome P450, family 76, subfamily C, polypeptide 5
AT1G33760	A_84_P18908	2.69039	0.00277537	1.31142	0.0772517	3.55925	0.000445278	arp6-db	Integrase-type DNA-binding superfamily protein
AT1G33790	A_84_P16068	0.953134	0.00958568	0.296004	0.339836	1.29426	0.00154059	db	jacalin lectin family protein
AT1G33950	A_84_P10515	-0.88953	0.0328288	-1.3551	0.00377329	-1.3746	0.00345811	otu5-db	Avirulence induced gene (AIG1) family protein
AT1G33960	A_84_P23754	-1.60626	0.0479632	-1.94569	0.0218002	-1.7268	0.0362448	arp6-otu5-db	P-loop containing nucleoside triphosphate hydrolases superfamily protein
AT1G34047	A_84_P752737	1.26198	0.00484322	-0.167667	0.639377	-0.0872408	0.806557	arp6	Defensin-like (DEFL) family protein
AT1G34050	A_84_P10364	1.03531	0.00139465	0.108622	0.652286	1.43286	0.000130067	arp6-db	Ankyrin repeat family protein
AT1G34315	A_84_P610276	1.60306	0.003853	0.281435	0.517365	0.935717	0.0514117	arp6	transmembrane protein
AT1G34330	A_84_P14647	-0.472472	0.145961	0.0758088	0.804985	-1.1037	0.00441963	db	pseudogene of Peroxidase superfamily protein
AT1G34490	A_84_P23126	-1.10635	0.00155006	-0.329837	0.223684	-0.455527	0.103864	arp6	MBOAT (membrane bound O-acyl transferase) family protein
AT1G34510	A_84_P16503	-0.646133	0.166756	-0.658371	0.159656	-1.27766	0.0151857	db	Peroxidase superfamily protein
AT1G34844	A_84_P731762	-0.226665	0.084898	-0.0868485	0.479396	-1.11993	3.40643e-06	db	antisense_long_noncoding_rna
AT1G35140	A_84_P821712	4.00294	0.0331241	1.43516	0.3891	-1.0087	0.540457	arp6	Phosphate-responsive 1 family protein
AT1G35140	A_84_P20998	4.48752	0.000431913	1.68611	0.070224	3.69006	0.00158453	arp6-db	Phosphate-responsive 1 family protein
AT1G35183	A_84_P558649	-1.0588	6.473e-05	-0.750001	0.000875818	-1.04846	7.00505e-05	arp6-db	zinc finger, C3HC4 type (RING finger) protein
AT1G35190	A_84_P17214	-0.63128	0.0111861	-0.161106	0.443684	-1.17083	0.00019925	db	2-oxoglutarate (2OG) and Fe(II)-dependent oxygenase superfamily protein
AT1G35580	A_84_P752600	-1.76089	0.30012	-0.364286	0.824981	-4.06742	0.0322523	db	cytosolic invertase 1
AT1G35612	A_84_P16055	-0.477369	0.0125102	-0.356303	0.0462767	-1.08354	4.77518e-05	db	transposable_element_gene
AT1G35730	A_84_P24079	1.5432	0.00795658	0.296264	0.534038	1.33869	0.0165131	arp6-db	pumilio 9
AT1G36070	A_84_P848467	-0.833272	0.00289424	-0.302459	0.182285	-1.52915	3.31775e-05	db	Transducin/WD40 repeat-like superfamily protein
AT1G36180	A_84_P10558	1.38157	5.29471e-06	0.456578	0.0143458	1.72474	7.42063e-07	arp6-db	acetyl-CoA carboxylase 2
AT1G36180	A_84_P754376	0.543812	0.0430507	-0.0906309	0.706326	1.01654	0.00157011	db	acetyl-CoA carboxylase 2
AT1G36595	A_84_P750504	0.00689094	0.985745	0.0295034	0.939033	-1.07792	0.0175153	db	pseudogene of F-box/RNI-like/FBD-like domains-containing protein
AT1G36732;AT1G36730	A_84_P848063	0.0167866	0.988369	-0.214176	0.852597	-3.21272	0.019054	db	conserved peptide upstream open reading frame 19 | Translation initiation factor IF2/IF5
AT1G41890	A_84_P750326	-0.634203	0.00100519	-0.346349	0.0302044	-1.02231	2.56605e-05	db	pseudogene of proline transporter 2
AT1G42560	A_84_P15284	0.475668	0.169501	0.311085	0.35518	1.30458	0.00242322	db	Seven transmembrane MLO family protein
AT1G43000	A_84_P11288	1.40712	0.000122385	-0.037921	0.871142	1.25916	0.000287399	arp6-db	PLATZ transcription factor family protein
AT1G43040	A_84_P17184	-0.65524	0.0209314	-0.228764	0.35936	-1.04667	0.00145558	db	SAUR-like auxin-responsive protein family
AT1G43190	A_84_P858138	-0.168264	0.898643	0.0663695	0.959913	-2.99306	0.0454434	db	polypyrimidine tract-binding protein 3
AT1G43770	A_84_P868244	-1.10441	5.14403e-06	-0.0632877	0.615704	-0.866295	4.02225e-05	arp6	RING/FYVE/PHD zinc finger superfamily protein
AT1G44130	A_84_P21001	0.673683	0.106527	-0.885032	0.0425165	1.40717	0.00435432	db	Eukaryotic aspartyl protease family protein
AT1G44414	A_84_P552447	-0.892664	6.71488e-05	-0.376469	0.0190926	-1.12463	9.81648e-06	db	zinc-ribbon domain protein
AT1G44575	A_84_P307130	-0.00708634	0.986156	-0.114716	0.77927	-1.01609	0.0305495	db	Chlorophyll A-B binding family protein
AT1G44820	A_84_P786265	-0.340541	0.480841	-0.170321	0.721493	-1.17075	0.0325583	db	Peptidase M20/M25/M40 family protein
AT1G44920	A_84_P136929	0.10303	0.83218	-0.195819	0.68815	-1.12547	0.0413505	db	transmembrane protein
AT1G45015	A_84_P600517	0.0887042	0.570757	-0.892664	0.000174395	-1.52956	1.92813e-06	db	MD-2-related lipid recognition domain-containing protein
AT1G45145	A_84_P16057	-0.142371	0.657156	-1.02895	0.0086717	-1.64173	0.000455331	otu5-db	thioredoxin H-type 5
AT1G45233	A_84_P833769	-0.228238	0.570514	0.0592824	0.881882	-1.07218	0.0212111	db	THO complex, subunit 5
AT1G45616	A_84_P93419	0.563035	0.184264	0.0902784	0.823105	2.10639	0.000404084	db	receptor like protein 6
AT1G47400	A_84_P543604	-1.54221	0.0237441	-0.285114	0.625937	-0.342112	0.559828	arp6	hypothetical protein
AT1G47600	A_84_P284750	-0.89393	0.145671	-0.367606	0.52874	-1.90722	0.00793331	db	beta glucosidase 34
AT1G47603	A_84_P752647	-0.714696	0.0845257	-0.502976	0.206707	-1.1299	0.0130564	db	purine permease 19
AT1G47610	A_84_P18051	-0.932431	0.012443	-0.346437	0.282171	-1.31996	0.0016026	db	Transducin/WD40 repeat-like superfamily protein
AT1G47610	A_84_P867879	-0.97424	0.000131673	-0.524932	0.00843596	-1.05586	6.95457e-05	db	Transducin/WD40 repeat-like superfamily protein
AT1G47890	A_84_P19697	-0.891375	0.0751852	-1.20776	0.0231564	-0.962087	0.0579381	otu5	receptor like protein 7
AT1G47920	A_84_P586268	1.01588	0.00027701	0.310645	0.121202	1.27383	4.67723e-05	arp6-db	RNI-like superfamily protein
AT1G47980	A_84_P11283	1.00091	0.000793409	-0.120226	0.57662	-0.0827812	0.699393	arp6	desiccation-like protein
AT1G48020	A_84_P11067	-0.808166	0.00228238	-0.335651	0.119695	-1.078	0.000306444	db	pectin methylesterase inhibitor 1
AT1G48130	A_84_P16733	1.69515	0.000782101	0.688452	0.0798444	0.897372	0.0295782	arp6	1-cysteine peroxiredoxin 1
AT1G48175	A_84_P840694	-0.62815	0.0402802	0.0331454	0.903096	-1.18292	0.00133561	db	Cytidine/deoxycytidylate deaminase family protein
AT1G48180	A_84_P23351	0.771537	0.00082395	0.273209	0.122233	1.17005	3.35914e-05	db	target of trans acting-siR480/255 protein
AT1G48210	A_84_P18620	-0.0942987	0.869168	-0.0446817	0.937752	-1.66625	0.0152808	db	Protein kinase superfamily protein
AT1G48315	A_84_P753526	-0.841023	4.22838e-05	-0.257008	0.05749	-1.30453	9.58611e-07	db	antisense_long_noncoding_rna
AT1G48330	A_84_P168923	-1.54882	0.0642543	-0.798208	0.304359	-2.94957	0.00315852	db	SsrA-binding protein
AT1G48350	A_84_P814879	0.089018	0.892822	-0.251278	0.704768	-1.55261	0.0394875	db	Ribosomal L18p/L5e family protein
AT1G48380	A_84_P17201	-0.77336	5.75183e-05	-0.18386	0.13847	-1.13603	2.17947e-06	db	root hair initiation protein root hairless 1 (RHL1)
AT1G48510	A_84_P584488	-0.424418	0.642003	-0.125005	0.890443	-2.69417	0.0141649	db	Surfeit locus 1 cytochrome c oxidase biogenesis protein
AT1G48530	A_84_P16535	1.3404	0.000104198	-0.227771	0.309828	0.911276	0.00173368	arp6	proteasome inhibitor-like protein
AT1G48660	A_84_P13367	0.432758	0.0714165	0.363925	0.120495	1.30783	0.000132084	db	Auxin-responsive GH3 family protein
AT1G48740	A_84_P538300	-0.895699	3.14819e-05	0.193246	0.146846	-1.01275	1.12039e-05	db	2-oxoglutarate (2OG) and Fe(II)-dependent oxygenase superfamily protein
AT1G48745	A_84_P753729	-0.599686	0.060243	-0.124462	0.668449	-1.05638	0.00405192	db	hypothetical protein
AT1G48800	A_84_P21878	1.48192	0.000115361	-0.0587069	0.810298	0.904709	0.00372081	arp6	Terpenoid cyclases/Protein prenyltransferases superfamily protein
AT1G49510	A_84_P817322	-0.288592	0.783681	0.0795282	0.93957	-2.43002	0.041818	db	embryo defective 1273
AT1G49570	A_84_P23433	-1.9895	0.000235314	-1.50941	0.00164912	-3.01699	8.28954e-06	arp6-otu5-db	Peroxidase superfamily protein
AT1G49640	A_84_P22821	2.29174	0.000412966	0.121397	0.783583	2.15861	0.000633157	arp6-db	alpha/beta-Hydrolases superfamily protein
AT1G49790	A_84_P11189	-1.33273	2.80314e-05	0.155594	0.407609	-1.5615	7.31994e-06	arp6-db	F-box associated ubiquitination effector family protein
AT1G49840	A_84_P17810	1.08461	0.00212262	0.714043	0.021432	1.04157	0.00274389	arp6-db	glutamyl-tRNA (Gln) amidotransferase subunit A (DUF620)
AT1G49900	A_84_P20999	0.38053	0.221338	0.398357	0.202099	1.04239	0.00530611	db	C2H2 type zinc finger transcription factor family
AT1G49920	A_84_P18161	0.957339	5.5058e-05	0.548704	0.00310586	2.14843	4.40699e-08	db	MuDR family transposase
AT1G49940	A_84_P23767	-1.18529	0.000184834	0.0164117	0.936971	-1.34591	6.79314e-05	arp6-db	hypothetical protein
AT1G49990	A_84_P550701	-0.526631	0.318618	-0.198211	0.700381	-1.41944	0.0192195	db	F-box family protein
AT1G50040	A_84_P10518	2.29252	0.0028247	1.32944	0.0425481	2.53378	0.00151097	arp6-otu5-db	formin-like protein, putative (DUF1005)
AT1G50130	A_84_P750553	1.51555	1.32929e-06	-0.156973	0.300992	1.42517	2.29515e-06	arp6-db	pseudogene of ATP binding/leucine-tRNA ligases/aminoacyl-tRNA ligase
AT1G50300	A_84_P20683	-0.109244	0.841014	0.135565	0.803538	-1.21257	0.0476734	db	TBP-associated factor 15
AT1G50370	A_84_P20806	-0.193752	0.774551	0.237366	0.725985	-1.61038	0.0371664	db	Calcineurin-like metallo-phosphoesterase superfamily protein
AT1G50460	A_84_P20492	-0.0779932	0.695433	1.0494	0.000330815	-0.337636	0.112482	otu5	hexokinase-like 1
AT1G50710	A_84_P220978	-0.147117	0.849872	-0.00956615	0.990169	-1.84891	0.0375551	db	HAUS augmin-like complex subunit
AT1G50740	A_84_P119812	1.31458	0.00390819	0.468883	0.204652	0.680693	0.0781887	arp6	Transmembrane proteins 14C
AT1G50820	A_84_P507254	1.02851	0.00527297	0.268057	0.372826	0.900577	0.0109984	arp6	aminotransferase-like, mobile domain protein
AT1G50830	A_84_P501033	3.27013	1.18026e-09	-0.244628	0.123669	3.53849	5.59125e-10	arp6-db	Aminotransferase-like, plant mobile domain family protein
AT1G50970	A_84_P603194	-1.54029	7.4176e-06	-0.195149	0.298372	-1.80907	1.81379e-06	arp6-db	Membrane trafficking VPS53 family protein
AT1G50970	A_84_P834205	-2.63908	4.329e-09	-0.202203	0.164253	-2.31221	1.49631e-08	arp6-db	Membrane trafficking VPS53 family protein
AT1G51260	A_84_P13244	-1.17759	3.83277e-05	-0.35176	0.0597508	-0.998344	0.000143967	arp6	lysophosphatidyl acyltransferase 3
AT1G51340	A_84_P20810	-0.630066	0.101673	-0.25961	0.472811	-1.01116	0.0166115	db	MATE efflux family protein
AT1G51520	A_84_P73504	0.302553	0.668919	-0.255471	0.717618	-1.63341	0.0411779	db	RNA-binding (RRM/RBD/RNP motifs) family protein
AT1G51538	A_84_P753322	1.03539	8.23094e-05	-0.328295	0.0673975	1.03609	8.18698e-05	arp6-db	Aminotransferase-like, plant mobile domain family protein
AT1G51610	A_84_P164443	0.0474537	0.959537	0.00141573	0.998792	-2.16568	0.041903	db	Cation efflux family protein
AT1G51620	A_84_P18092	1.47823	0.00459045	0.120557	0.769145	1.99789	0.00065667	arp6-db	Protein kinase superfamily protein
AT1G51670	A_84_P265500	1.57701	2.26638e-06	0.6173	0.00323525	2.13825	1.45159e-07	arp6-db	hypothetical protein
AT1G51670	A_84_P787018	1.15789	0.00159232	0.43891	0.131784	1.87318	4.36728e-05	arp6-db	hypothetical protein
AT1G51800	A_84_P10528	-0.252611	0.352944	0.233252	0.38946	1.1058	0.00177872	db	Leucine-rich repeat protein kinase family protein
AT1G51805	A_84_P823614	1.01731	0.00113269	0.257183	0.275822	0.856577	0.00345862	arp6	Leucine-rich repeat protein kinase family protein
AT1G51950	A_84_P20994	-0.00704589	0.996493	0.0757578	0.962305	-4.01155	0.0306825	db	indole-3-acetic acid inducible 18
AT1G51980	A_84_P21762	-0.0820105	0.939448	0.165359	0.878331	-2.56012	0.0381619	db	Insulinase (Peptidase family M16) protein
AT1G52000	A_84_P826714	0.498786	0.460983	-1.18639	0.100496	-1.73628	0.0253999	db	Mannose-binding lectin superfamily protein
AT1G52000	A_84_P23654	0.851421	0.034438	-1.11058	0.00995543	0.110912	0.753778	otu5	Mannose-binding lectin superfamily protein
AT1G52120	A_84_P17978	-0.234884	0.359482	0.966585	0.00289667	1.00641	0.00224235	db	Mannose-binding lectin superfamily protein
AT1G52130	A_84_P18924	0.709342	0.0160169	0.477925	0.0789819	1.16546	0.000817414	db	Mannose-binding lectin superfamily protein
AT1G52155	A_84_P838871	-1.07221	0.319322	-0.464125	0.658744	-2.8771	0.0202259	db	transmembrane protein
AT1G52190	A_84_P819325	-0.166063	0.762234	0.022615	0.967049	-2.18609	0.00263974	db	Major facilitator superfamily protein
AT1G52290	A_84_P14112	1.11863	0.00764428	0.434672	0.22044	1.22315	0.00459749	arp6-db	Protein kinase superfamily protein
AT1G52347	A_84_P753393	-0.309303	0.835754	-0.0535509	0.97133	-4.10219	0.0202472	db	other_rna
AT1G52450	A_84_P536544	0.648821	0.0011075	0.154699	0.300896	1.02337	3.4549e-05	db	Ubiquitin carboxyl-terminal hydrolase-related protein
AT1G52615	A_84_P544517	0.778383	0.000697525	0.370464	0.042861	1.04048	7.74032e-05	db	transposable_element_gene
AT1G52830	A_84_P13379	1.34181	0.000375247	0.271966	0.305723	0.349283	0.196051	arp6	indole-3-acetic acid 6
AT1G52855	A_84_P520558	-0.565316	0.105368	-0.441189	0.194422	-1.03701	0.00873759	db	hypothetical protein
AT1G52920	A_84_P16215	1.88663	2.37723e-05	0.0434975	0.865152	1.65906	6.82632e-05	arp6-db	G protein coupled receptor
AT1G52980	A_84_P829299	-0.076994	0.941054	0.0538227	0.958771	-2.64102	0.0289915	db	GTP-binding family protein
AT1G53080	A_84_P11710	2.15881	1.2458e-06	0.00404563	0.984514	2.21555	9.87692e-07	arp6-db	Legume lectin family protein
AT1G53100	A_84_P19272	-0.279258	0.233321	-0.573048	0.0268303	-1.19944	0.000315766	db	Core-2/I-branching beta-1,6-N-acetylglucosaminyltransferase family protein
AT1G53110	A_84_P23055	-0.321645	0.533638	-0.217081	0.67256	-1.71188	0.0071929	db	proton pump-interactor
AT1G53120	A_84_P12652	-0.341421	0.592213	-0.258261	0.684262	-1.61323	0.028177	db	RNA-binding S4 domain-containing protein
AT1G53240	A_84_P18070	-0.280606	0.826832	-0.022333	0.986089	-2.92472	0.0442063	db	Lactate/malate dehydrogenase family protein
AT1G53260	A_84_P19962	1.47183	3.90426e-06	-0.23193	0.172929	1.35175	8.17197e-06	arp6-db	hypothetical protein
AT1G53350	A_84_P21933	-0.155713	0.899132	-0.082051	0.946728	-3.02469	0.0327597	db	Disease resistance protein (CC-NBS-LRR class) family
AT1G53540	A_84_P10555	2.69692	1.91443e-05	0.0149617	0.966123	2.82131	1.31378e-05	arp6-db	HSP20-like chaperones superfamily protein
AT1G53542	A_84_P754506	0.0373654	0.74371	0.855378	2.04236e-05	1.27648	6.16579e-07	db	hypothetical protein
AT1G53543	A_84_P754007	0.227608	0.159095	0.522561	0.0060258	1.23958	1.07183e-05	db	TON1 RECRUITING MOTIF 19, TRM19
AT1G53785	A_84_P512586	0.0507466	0.940734	0.110937	0.870967	-1.87865	0.0199913	db	unknown protein
AT1G53790	A_84_P792853	0.825154	2.01206e-05	0.32592	0.0128254	1.28068	4.25315e-07	db	F-box and associated interaction domains-containing protein
AT1G53890;AT1G53870	A_84_P750559	-0.880975	0.0013947	-0.0494908	0.808615	-2.17839	9.48352e-07	db	LURP-one-like protein (DUF567)
AT1G53903;AT1G53885	A_84_P558681	1.00602	0.0510383	1.4474	0.0102265	-0.173101	0.707619	otu5	linoleate 9S-lipoxygenase-4 protein, putative (DUF581)
AT1G53990	A_84_P22874	-0.538123	0.0232939	-0.736458	0.00448418	-1.26467	0.000101498	db	GDSL-motif lipase 3
AT1G54095	A_84_P580028	-0.18803	0.583942	-0.477447	0.181932	-1.11967	0.00746106	db	DUF1677 family protein, putative (DUF1677)
AT1G54160	A_84_P10469	-0.341699	0.573933	0.217744	0.718654	-1.83257	0.0121614	db	nuclear factor Y, subunit A5
AT1G54230	A_84_P18149	-1.32434	0.0122391	-1.01414	0.0409563	-1.31619	0.0126304	arp6-otu5-db	Winged helix-turn-helix transcription repressor DNA-binding protein
AT1G54280	A_84_P607637	0.670118	0.00170898	0.204332	0.220364	1.01872	7.87837e-05	db	ATPase E1-E2 type family protein / haloacid dehalogenase-like hydrolase family protein
AT1G54390	A_84_P190694	-0.315729	0.590447	-0.106851	0.854388	-1.62956	0.0184037	db	PHD finger protein-like protein
AT1G54450	A_84_P16143	-0.970034	5.18667e-05	0.0743832	0.609633	-1.03546	3.03428e-05	db	Calcium-binding EF-hand family protein
AT1G54575	A_84_P503731	0.352596	0.164203	0.20783	0.396402	1.26906	0.000334766	db	hypothetical protein
AT1G54680	A_84_P510821	-0.266394	0.631967	-0.101594	0.854238	-1.70128	0.0115452	db	translation initiation factor 3 subunit I
AT1G54840	A_84_P13294	-1.57101	6.66805e-07	0.120736	0.402444	-1.52986	8.4673e-07	arp6-db	HSP20-like chaperones superfamily protein
AT1G54850	A_84_P14239	-1.63984	2.02595e-07	-0.0931448	0.478109	-1.67374	1.67978e-07	arp6-db	HSP20-like chaperones superfamily protein
AT1G54850	A_84_P788067	-1.66483	0.000677462	-0.275761	0.43168	-2.29477	6.01709e-05	arp6-db	HSP20-like chaperones superfamily protein
AT1G54870	A_84_P10365	1.16119	0.0132457	-0.103929	0.791811	0.0109498	0.977772	arp6	NAD(P)-binding Rossmann-fold superfamily protein
AT1G54880	A_84_P544526	-0.547108	0.149098	-0.746756	0.0590403	-1.05134	0.0135919	db	Pyridoxal-5-phosphate-dependent enzyme family protein
AT1G54890	A_84_P833880	-0.168687	0.768852	0.196287	0.732608	-1.85468	0.0088193	db	Late embryogenesis abundant (LEA) protein-like protein
AT1G54930	A_84_P563999	0.865026	4.76418e-05	0.0152243	0.905104	1.02305	1.17348e-05	db	GRF zinc finger / Zinc knuckle protein
AT1G55010	A_84_P16982	0.411633	0.0582335	-1.03933	0.000332295	0.24158	0.237009	otu5	plant defensin 1.5
AT1G55050	A_84_P546294	0.870146	0.000260271	-0.39757	0.0291398	1.03394	6.76621e-05	db	hypothetical protein
AT1G55160	A_84_P851994	-0.268139	0.504387	-0.109046	0.783759	-1.07872	0.0206497	db	WAS/WASL-interacting family protein
AT1G55350	A_84_P17876	-0.179563	0.593139	-0.144039	0.667335	-1.21799	0.0042647	db	calpain-type cysteine protease family
AT1G55380	A_84_P71544	0.22742	0.242955	0.237768	0.223683	-1.78544	2.64278e-06	db	Cysteine/Histidine-rich C1 domain family protein
AT1G55430	A_84_P12467	-0.393161	0.150908	-0.195089	0.457357	-1.39367	0.000287456	db	Cysteine/Histidine-rich C1 domain family protein
AT1G55450	A_84_P18141	1.13467	0.0138435	0.22752	0.557088	0.379972	0.335002	arp6	S-adenosyl-L-methionine-dependent methyltransferases superfamily protein
AT1G55450	A_84_P810457	1.16069	0.0119548	0.305201	0.431443	0.53262	0.184318	arp6	S-adenosyl-L-methionine-dependent methyltransferases superfamily protein
AT1G55450	A_84_P847558	1.20323	0.01478	0.242766	0.559246	0.241595	0.561107	arp6	S-adenosyl-L-methionine-dependent methyltransferases superfamily protein
AT1G55520	A_84_P19087	-0.120855	0.829111	0.0980084	0.860984	-1.29414	0.0417361	db	TATA binding protein 2
AT1G55880	A_84_P18724	-0.67746	0.00482573	0.133824	0.489117	-1.09961	0.000173727	db	Pyridoxal-5'-phosphate-dependent enzyme family protein
AT1G55940	A_84_P19680	-0.804049	0.324566	-0.109692	0.889987	-2.98357	0.00398428	db	cytochrome P450 family protein
AT1G55950	A_84_P15897	-1.03702	4.69091e-05	-0.114472	0.460282	-1.08457	3.24532e-05	arp6-db	DNA-binding storekeeper protein-related transcriptional regulator
AT1G56070	A_84_P811094	0.400764	0.255493	0.581757	0.111285	1.1678	0.0060421	db	Ribosomal protein S5/Elongation factor G/III/V family protein
AT1G56160	A_84_P14049	-0.568849	0.180358	0.799818	0.0709814	1.57386	0.00280844	db	myb domain protein 72
AT1G56250	A_84_P595029	1.31892	0.00179538	0.901229	0.0160265	0.948754	0.0123835	arp6	phloem protein 2-B14
AT1G56250	A_84_P825767	2.28853	0.00787754	1.21642	0.103222	1.52226	0.0496049	arp6-db	phloem protein 2-B14
AT1G56330	A_84_P869080	-0.235048	0.870711	0.00407063	0.997749	-3.62438	0.0302338	db	secretion-associated RAS 1B
AT1G56510	A_84_P700272	1.5902	0.0401252	0.674135	0.334529	0.783249	0.266631	arp6	Disease resistance protein (TIR-NBS-LRR class)
AT1G56540	A_84_P22659	1.77099	0.000286984	0.761111	0.0396798	0.88252	0.0209252	arp6	Disease resistance protein (TIR-NBS-LRR class) family
AT1G56560	A_84_P21713	-1.37091	2.44637e-05	0.0845977	0.652115	-1.42997	1.71706e-05	arp6-db	Plant neutral invertase family protein
AT1G56610	A_84_P56900	-3.41613	9.69435e-10	-0.223951	0.163269	-3.09326	2.47752e-09	arp6-db	Protein with RNI-like/FBD-like domain
AT1G57630	A_84_P20045	-1.04914	0.324772	-2.97524	0.0165403	-3.62821	0.0059795	otu5-db	Toll-Interleukin-Resistance (TIR) domain family protein
AT1G57720	A_84_P804855	0.191424	0.920429	0.0791116	0.967061	-5.07386	0.0240815	db	Translation elongation factor EF1B, gamma chain
AT1G57850	A_84_P18158	1.08161	0.000860132	0.154592	0.512688	-0.267441	0.267891	arp6	Toll-Interleukin-Resistance (TIR) domain family protein
AT1G57990	A_84_P206968	2.39923	0.00207829	1.16742	0.0659927	1.55819	0.0211755	arp6-db	purine permease 18
AT1G58025	A_84_P788002	-0.572098	0.541757	-0.562698	0.548274	-2.25568	0.0344659	db	DNA-binding bromodomain-containing protein
AT1G58060	A_84_P22886	-0.304938	0.7654	0.0499693	0.960899	-2.51357	0.0326061	db	RNA helicase family protein
AT1G58180	A_84_P13429	-0.193775	0.486603	-0.0818687	0.766324	-1.02712	0.00363509	db	beta carbonic anhydrase 6
AT1G58225	A_84_P544532	0.125349	0.798759	-1.31424	0.0219366	-0.204685	0.678105	otu5	hypothetical protein
AT1G58270	A_84_P817093	-0.338771	0.19617	-0.410415	0.124558	-1.2471	0.000514442	db	TRAF-like family protein
AT1G58420	A_84_P138279	1.64996	9.86287e-05	-0.0187976	0.943783	0.95194	0.0046377	arp6	Uncharacterized conserved protein UCP031279
AT1G58602	A_84_P819419	-0.292487	0.768416	-0.468493	0.638546	-2.29454	0.0418779	db	LRR and NB-ARC domains-containing disease resistance protein
AT1G59030;AT1G58725;AT1G59406	A_84_P771113	-1.08385	0.000274004	-0.281104	0.180555	-1.11612	0.000219383	arp6-db	GDSL-like Lipase/Acylhydrolase superfamily protein
AT1G59600	A_84_P829089	-0.151729	0.848704	-0.221722	0.780681	-2.07789	0.0254421	db	ZCW7
AT1G59860	A_84_P23712	-0.786301	0.00514547	-0.218606	0.341236	-1.02144	0.000964504	db	HSP20-like chaperones superfamily protein
AT1G59900	A_84_P12364	-0.0627902	0.879203	-0.253096	0.544195	-1.31879	0.00945005	db	pyruvate dehydrogenase complex E1 alpha subunit
AT1G60060	A_84_P206348	0.733022	0.000167629	0.244991	0.076459	1.20066	2.74471e-06	db	Serine/threonine-protein kinase WNK (With No Lysine)-like protein
AT1G60090	A_84_P18025	0.59372	0.028624	-0.109943	0.644579	1.22163	0.00040009	db	beta glucosidase 4
AT1G60110	A_84_P530345	0.579275	0.152706	0.25179	0.515307	1.76026	0.000937414	db	Mannose-binding lectin superfamily protein
AT1G60110	A_84_P790558	0.888	0.0268048	0.524695	0.155199	1.9266	0.000240596	db	Mannose-binding lectin superfamily protein
AT1G60130	A_84_P235283	0.57573	0.163443	-0.0542453	0.889819	1.03702	0.0224654	db	Mannose-binding lectin superfamily protein
AT1G60360	A_84_P20858	-0.632267	0.562437	-0.149361	0.890127	-2.43804	0.0462537	db	RING/U-box superfamily protein
AT1G60460	A_84_P525902	-1.09146	0.000155664	-0.14107	0.457124	-0.934192	0.000501272	arp6	hypothetical protein
AT1G60590	A_84_P18929	-1.32807	0.0576596	-0.375535	0.552446	-2.29249	0.00466724	db	Pectin lyase-like superfamily protein
AT1G60800	A_84_P23660	-0.511892	0.641131	-0.265842	0.807829	-3.03158	0.0194164	db	NSP-interacting kinase 3
AT1G61120	A_84_P21769	-2.57319	0.12007	-3.90021	0.028935	-3.53452	0.0430008	otu5-db	terpene synthase 04
AT1G61130	A_84_P20823	0.833563	0.000933135	0.483905	0.0219466	1.08142	0.000136117	db	serine carboxypeptidase-like 32
AT1G61226	A_84_P754250	-0.0276067	0.96286	-1.56534	0.0240264	-0.651888	0.28766	otu5	microRNA ath-MIR846 precursor
AT1G61260	A_84_P11368	1.0384	0.000567254	0.430119	0.0643091	1.12139	0.000322799	arp6-db	cotton fiber (DUF761)
AT1G61260	A_84_P784826	1.04174	0.000709408	0.529398	0.0331792	1.11446	0.000436234	arp6-db	cotton fiber (DUF761)
AT1G61280	A_84_P14211	-1.06902	0.000907648	-0.0551392	0.812792	-1.54982	5.44097e-05	arp6-db	Phosphatidylinositol N-acetylglucosaminyltransferase, GPI19/PIG-P subunit
AT1G61300	A_84_P11376	-0.106801	0.840515	0.210886	0.692105	-1.28498	0.0343858	db	LRR and NB-ARC domains-containing disease resistance protein
AT1G61320	A_84_P22723	0.702095	0.0398496	0.0211606	0.944397	2.00914	5.73957e-05	db	FBD / Leucine Rich Repeat domains containing protein
AT1G61340	A_84_P20831	1.61192	0.0117647	0.755849	0.173548	1.10823	0.0584826	arp6	F-box family protein
AT1G61575	A_84_P753771	-1.27685	0.00123837	-0.0182969	0.949786	-1.25481	0.00139282	arp6-db	Serine/Threonine kinase; kinase; ATP-binding; sugar-binding; kinase; carbohydrate-binding protein
AT1G61720	A_84_P22743	-1.28193	0.0424675	-1.17061	0.0594368	-0.852854	0.150932	arp6	NAD(P)-binding Rossmann-fold superfamily protein
AT1G61795	A_84_P753779	-0.426816	0.581229	0.0281663	0.970697	-1.87585	0.0336912	db	PAK-box/P21-Rho-binding family protein
AT1G61795	A_84_P838837	-0.25815	0.675889	0.244278	0.692234	-1.67901	0.0206571	db	PAK-box/P21-Rho-binding family protein
AT1G61800	A_84_P827147	-0.0285166	0.957172	-1.15634	0.0517484	1.73074	0.00842564	db	glucose-6-phosphate/phosphate translocator 2
AT1G61800	A_84_P231939	-0.101018	0.851313	-1.47519	0.020179	1.64273	0.0120136	otu5-db	glucose-6-phosphate/phosphate translocator 2
AT1G62225	A_84_P83519	-0.604852	0.0863602	-0.383847	0.254404	-2.07041	7.85013e-05	db	transmembrane protein
AT1G62370	A_84_P834629	-0.906741	0.31912	-0.773444	0.391686	-2.46339	0.0190731	db	RING/U-box superfamily protein
AT1G62420	A_84_P752326	0.571078	0.224402	0.0294368	0.947915	1.05164	0.0393829	db	DUF506 family protein (DUF506)
AT1G62430	A_84_P821514	-0.439474	0.329535	-0.0580562	0.894757	-1.00161	0.0429179	db	CDP-diacylglycerol synthase 1
AT1G62510	A_84_P12302	-0.662313	0.506603	-0.484235	0.625158	-3.54342	0.00516224	db	Bifunctional inhibitor/lipid-transfer protein/seed storage 2S albumin superfamily protein
AT1G62590	A_84_P752481	-0.602253	0.317288	0.213052	0.71663	-1.85472	0.0098802	db	pentatricopeptide (PPR) repeat-containing protein
AT1G62710	A_84_P18655	0.916882	0.00406279	0.172236	0.498137	1.03259	0.00192766	db	beta vacuolar processing enzyme
AT1G62720	A_84_P14872	-0.398962	0.277541	0.0252375	0.943449	-1.07857	0.011539	db	Pentatricopeptide repeat (PPR-like) superfamily protein
AT1G62760	A_84_P18892	-1.50681	5.59479e-06	-0.613308	0.00476503	-0.995665	0.000170638	arp6	Plant invertase/pectin methylesterase inhibitor superfamily protein
AT1G62770	A_84_P14874	-0.0576495	0.858191	-0.189144	0.561072	-1.14883	0.00487008	db	Plant invertase/pectin methylesterase inhibitor superfamily protein
AT1G63000	A_84_P801348	-0.426045	0.405529	-0.131796	0.793254	-1.39465	0.0189938	db	nucleotide-rhamnose synthase/epimerase-reductase
AT1G63030	A_84_P17145	1.57102	0.0177504	-0.0334727	0.952304	0.521313	0.362992	arp6	Integrase-type DNA-binding superfamily protein
AT1G63080	A_84_P564018	-0.497058	0.239361	0.106389	0.793894	-1.60089	0.00262095	db	Pentatricopeptide repeat (PPR) superfamily protein
AT1G63245	A_84_P234129	-0.545266	0.557534	-0.214608	0.815863	-2.41469	0.0250652	db	CLAVATA3/ESR-RELATED 14
AT1G63410	A_84_P839982	-0.745936	0.00515834	-0.558544	0.0232186	-1.23057	0.000167304	db	LURP-one-like protein (DUF567)
AT1G63750	A_84_P14294	2.38598	0.00104433	1.0573	0.063529	2.32244	0.00124632	arp6-db	Disease resistance protein (TIR-NBS-LRR class) family
AT1G63750	A_84_P851315	1.59237	0.000765198	0.275261	0.421276	1.02743	0.0112289	arp6-db	Disease resistance protein (TIR-NBS-LRR class) family
AT1G63820	A_84_P12429	1.3342	7.80807e-05	0.437755	0.0584498	0.859443	0.00194626	arp6	CCT motif family protein
AT1G63860	A_84_P830058	2.1157	0.0053678	0.993468	0.121105	0.633504	0.303364	arp6	Disease resistance protein (TIR-NBS-LRR class) family
AT1G63860	A_84_P751618	2.5751	0.000718977	0.310668	0.56195	1.62469	0.0115834	arp6-db	Disease resistance protein (TIR-NBS-LRR class) family
AT1G64000	A_84_P19137	-1.07034	0.000189571	-0.374172	0.0694466	-1.13561	0.000119676	arp6-db	WRKY DNA-binding protein 56
AT1G64065	A_84_P612122	1.42497	0.000422561	0.096597	0.729513	0.789557	0.0161729	arp6	Late embryogenesis abundant (LEA) hydroxyproline-rich glycoprotein family
AT1G64110	A_84_P23860	1.74834	8.81615e-07	-0.0813178	0.618934	2.04311	2.14701e-07	arp6-db	P-loop containing nucleoside triphosphate hydrolases superfamily protein
AT1G64110	A_84_P826232	1.79863	1.72225e-06	-0.00873367	0.961321	1.90064	1.05283e-06	arp6-db	P-loop containing nucleoside triphosphate hydrolases superfamily protein
AT1G64160	A_84_P11564	0.84524	0.15648	0.895664	0.135744	1.76604	0.010213	db	Disease resistance-responsive (dirigent-like protein) family protein
AT1G64260	A_84_P21751	0.786125	0.000733434	0.0186845	0.910325	1.02095	0.00010303	db	MuDR family transposase
AT1G64360	A_84_P66984	0.047088	0.87193	-0.445073	0.150089	-1.59279	0.000270896	db	hypothetical protein
AT1G64430	A_84_P20804	0.103708	0.841549	0.164193	0.752043	-1.19845	0.04173	db	Pentatricopeptide repeat (PPR) superfamily protein
AT1G64590	A_84_P16091	-0.935929	3.71792e-05	-1.0081	2.00429e-05	-1.31096	2.06969e-06	otu5-db	NAD(P)-binding Rossmann-fold superfamily protein
AT1G64720	A_84_P17092	0.115419	0.810352	-0.0127939	0.978743	-1.20295	0.0300341	db	Polyketide cyclase/dehydrase and lipid transport superfamily protein
AT1G64730	A_84_P751436	0.247808	0.725616	-0.228837	0.745734	-1.92287	0.0209233	db	pseudogene of NADH-Ubiquinone oxidoreductase (complex I), chain 5 protein
AT1G64890	A_84_P822038	-0.622298	0.19021	-0.344628	0.452828	-1.22313	0.021237	db	Major facilitator superfamily protein
AT1G64910	A_84_P10474	-0.867274	0.0371083	-0.0724863	0.843825	-1.24416	0.00644164	db	UDP-Glycosyltransferase superfamily protein
AT1G64920	A_84_P11420	-1.35881	0.00569317	-0.238434	0.547165	-2.13265	0.000287482	arp6-db	UDP-Glycosyltransferase superfamily protein
AT1G65150	A_84_P86809	2.47187	1.9277e-06	0.880959	0.00509684	3.25777	1.59278e-07	arp6-db	TRAF-like family protein
AT1G65370	A_84_P254510	2.10836	1.49629e-07	0.617051	0.00303365	2.26744	7.65819e-08	arp6-db	TRAF-like family protein
AT1G65390	A_84_P15304	2.44958	0.00337965	1.20559	0.0824214	2.2255	0.0058517	arp6-db	phloem protein 2 A5
AT1G65481	A_84_P754300	0.135944	0.65279	-0.16778	0.579802	1.31153	0.00129895	db	transmembrane protein
AT1G65486	A_84_P754435	2.38685	0.000118123	0.875167	0.0432442	2.14902	0.000258779	arp6-db	transmembrane protein
AT1G65490	A_84_P57860	1.7609	0.00414386	1.34562	0.0171423	1.99295	0.00195923	arp6-otu5-db	transmembrane protein
AT1G65500	A_84_P18001	0.988731	0.0214049	0.353342	0.348588	1.97515	0.00033175	db	transmembrane protein
AT1G65670	A_84_P844900	-0.537238	0.000821919	0.00183625	0.987281	-1.51642	1.41571e-07	db	cytochrome P450, family 702, subfamily A, polypeptide 1
AT1G65720	A_84_P14251	0.0709826	0.838688	-0.291641	0.411432	-1.07973	0.0107943	db	transmembrane protein
AT1G65790	A_84_P186924	1.61031	0.00060396	-0.920394	0.0176647	0.18186	0.585256	arp6	receptor kinase 1
AT1G65875	A_84_P792489	-1.35703	0.0164727	-1.4084	0.0137249	-0.8318	0.106087	arp6-otu5	pseudogene of AMP-dependent synthetase and ligase family protein
AT1G65970	A_84_P169033	-0.3277	0.104312	-0.580945	0.010299	-1.68802	4.30269e-06	db	thioredoxin-dependent peroxidase 2
AT1G66010	A_84_P750767	1.85639	6.36446e-07	-0.0711779	0.670195	1.64318	1.89639e-06	arp6-db	pseudogene of RNA-directed DNA polymerase (reverse transcriptase)-related family protein
AT1G66060	A_84_P562254	1.03746	0.000216644	-0.404396	0.0501528	0.776224	0.00171555	arp6	hypothetical protein (DUF577)
AT1G66090	A_84_P13393	2.84199	0.000788295	1.11923	0.0804814	1.98289	0.0070227	arp6-db	Disease resistance protein (TIR-NBS class)
AT1G66100	A_84_P15283	-1.53293	0.001458	-1.14652	0.00842133	-4.01716	6.70662e-07	arp6-otu5-db	Plant thionin
AT1G66110	A_84_P595218	1.28786	2.04656e-05	0.269498	0.139312	1.29315	1.97736e-05	arp6-db	hypothetical protein (DUF577)
AT1G66160	A_84_P242895	1.92308	0.00112677	0.817076	0.0773605	2.06093	0.000706503	arp6-db	CYS, MET, PRO, and GLY protein 1
AT1G66160	A_84_P800901	1.53681	0.00178202	0.623488	0.113549	1.60513	0.00133736	arp6-db	CYS, MET, PRO, and GLY protein 1
AT1G66170	A_84_P23796	0.67111	0.00172349	0.257633	0.131547	1.07875	5.07439e-05	db	RING/FYVE/PHD zinc finger superfamily protein
AT1G66180	A_84_P124801	1.26183	0.00582839	0.812999	0.0463352	1.5164	0.00192948	arp6-db	Eukaryotic aspartyl protease family protein
AT1G66270	A_84_P14033	-0.958951	0.000139494	-0.188086	0.261703	-1.13939	3.49111e-05	db	Glycosyl hydrolase superfamily protein
AT1G66280	A_84_P11390	-0.877242	0.00360955	-0.23409	0.332819	-1.14328	0.000620904	db	Glycosyl hydrolase superfamily protein
AT1G66390	A_84_P13353	-0.197576	0.401093	1.29344	0.000214076	1.92337	8.40488e-06	otu5-db	myb domain protein 90
AT1G66430	A_84_P22836	-0.233509	0.829198	-0.202093	0.85184	-2.3929	0.0496351	db	pfkB-like carbohydrate kinase family protein
AT1G66540	A_84_P21871	-1.98312	0.000263197	-0.344203	0.35112	-1.67273	0.000894559	arp6-db	Cytochrome P450 superfamily protein
AT1G66570	A_84_P151538	-1.16537	0.000245792	-1.43465	4.7757e-05	-1.50317	3.25506e-05	arp6-otu5-db	sucrose-proton symporter 7
AT1G66650	A_84_P12282	-1.51062	1.75843e-05	-0.209102	0.304158	-1.41885	2.9703e-05	arp6-db	Protein with RING/U-box and TRAF-like domain
AT1G66670	A_84_P19034	-0.0363349	0.966252	0.0906901	0.915922	-2.31961	0.0220705	db	CLP protease proteolytic subunit 3
AT1G66760	A_84_P15250	1.13699	0.0145233	0.318786	0.420583	1.1912	0.0114993	arp6-db	MATE efflux family protein
AT1G66800	A_84_P13360	-0.81076	0.00478188	-0.874997	0.00301082	-1.07724	0.000755053	db	NAD(P)-binding Rossmann-fold superfamily protein
AT1G66920	A_84_P21948	0.230809	0.555756	0.153921	0.692803	1.29182	0.0074138	db	Protein kinase superfamily protein
AT1G67010	A_84_P751870	0.00889493	0.987532	-0.231022	0.686228	-1.35304	0.0368757	db	pseudogene of Protein kinase superfamily protein
AT1G67080	A_84_P178874	0.0749524	0.884721	-0.261639	0.615223	-1.52822	0.0142764	db	abscisic acid (aba)-deficient 4
AT1G67090	A_84_P806205	0.120892	0.771568	-0.135601	0.744844	-1.08334	0.0249191	db	ribulose bisphosphate carboxylase small chain 1A
AT1G67090;AT5G38420	A_84_P805443	-0.179993	0.79601	-0.345569	0.621532	-1.76827	0.0286122	db	Ribulose bisphosphate carboxylase (small chain) family protein | ribulose bisphosphate carboxylase small chain 1A
AT1G67105	A_84_P724799	-0.78958	0.00301597	0.449809	0.0498939	-1.59446	1.57495e-05	db	other_rna
AT1G67265	A_84_P753024	2.07607	2.88652e-06	0.422854	0.0783495	1.91207	5.92456e-06	arp6-db	ROTUNDIFOLIA like 21
AT1G67470	A_84_P21861	1.36843	9.71998e-05	0.475735	0.0523361	1.18912	0.000287713	arp6-db	Protein kinase superfamily protein
AT1G67530	A_84_P282360	0.123342	0.809592	0.04135	0.935521	-1.51995	0.0137682	db	ARM repeat superfamily protein
AT1G67620	A_84_P153288	-0.961899	4.57204e-06	-0.233865	0.0507933	-1.11824	1.20883e-06	db	Lojap-related protein
AT1G67740	A_84_P805869	0.0749784	0.867364	-0.182084	0.686233	-1.34118	0.0133418	db	photosystem II BY
AT1G67856	A_84_P754390	1.01201	0.0310754	0.119955	0.770736	-0.066421	0.871604	arp6	RING/U-box superfamily protein
AT1G67860	A_84_P171983	0.117557	0.637171	-0.217006	0.390648	-1.13274	0.000956313	db	transmembrane protein
AT1G67860	A_84_P785659	-0.364113	0.149195	-0.488954	0.062596	-1.80836	1.87058e-05	db	transmembrane protein
AT1G67865	A_84_P531256	0.363228	0.687454	-1.06984	0.25254	-2.60986	0.0157732	db	hypothetical protein
AT1G67865	A_84_P849853	0.421255	0.0635001	-0.919712	0.00112025	-1.44394	3.63912e-05	db	hypothetical protein
AT1G68080	A_84_P526819	-1.12942	8.21244e-06	0.0377788	0.780327	-1.09505	1.07046e-05	arp6-db	2-oxoglutarate (2OG) and Fe(II)-dependent oxygenase superfamily protein
AT1G68260	A_84_P116812	-2.30932	1.67737e-09	-0.173456	0.134891	-2.10622	3.99662e-09	arp6-db	Thioesterase superfamily protein
AT1G68290	A_84_P22829	-0.0274312	0.945513	-0.0425148	0.915659	2.37266	0.000151935	db	endonuclease 2
AT1G68300	A_84_P167773	0.181259	0.821324	-0.164889	0.837182	-1.83665	0.0435883	db	Adenine nucleotide alpha hydrolases-like superfamily protein
AT1G68620	A_84_P23455	-0.490738	0.103703	-1.12755	0.00223355	-0.145584	0.605921	otu5	alpha/beta-Hydrolases superfamily protein
AT1G68795	A_84_P240325	-0.0346869	0.965466	0.0139068	0.98615	-2.00679	0.0304719	db	CLAVATA3/ESR-RELATED 12
AT1G68840	A_84_P869470	0.61852	0.0703007	0.903169	0.0147938	1.09021	0.005422	db	related to ABI3/VP1 2
AT1G68880	A_84_P17164	0.975694	0.0162137	1.05452	0.0109693	0.96173	0.017382	otu5	basic leucine-zipper 8
AT1G68945	A_84_P290244	0.697041	0.0158081	0.242504	0.333994	1.05117	0.00144448	db	hypothetical protein
AT1G69020	A_84_P10535	-2.01609	1.61274e-08	-0.258614	0.054277	-2.01936	1.5885e-08	arp6-db	Prolyl oligopeptidase family protein
AT1G69140	A_84_P750244	1.11577	0.000440456	-0.222081	0.324027	0.513281	0.0380722	arp6	pseudogene of hypothetical protein
AT1G69290;AT1G69280	A_84_P293934	-0.49389	0.535499	-0.179563	0.819997	-2.15067	0.0210379	db	hypothetical protein | Pentatricopeptide repeat (PPR) superfamily protein
AT1G69430	A_84_P560506	1.40661	0.00195512	0.557036	0.127336	1.55375	0.00100368	arp6-db	Son of sevenless protein
AT1G69523	A_84_P593458	-0.578382	0.0205344	-0.0375781	0.860999	-1.56769	2.5461e-05	db	S-adenosyl-L-methionine-dependent methyltransferases superfamily protein
AT1G69523	A_84_P843261	-0.624576	0.00830569	-0.050565	0.794427	-1.25331	6.92786e-05	db	S-adenosyl-L-methionine-dependent methyltransferases superfamily protein
AT1G69526	A_84_P587219	-0.451539	0.494077	-1.01586	0.143736	-2.25791	0.00627708	db	S-adenosyl-L-methionine-dependent methyltransferases superfamily protein
AT1G69530	A_84_P16197	-1.63565	1.90867e-05	-1.11554	0.000397058	-1.86387	6.25649e-06	arp6-otu5-db	expansin A1
AT1G69530	A_84_P815585	-1.66542	2.815e-05	-1.11018	0.000656277	-1.92552	8.24441e-06	arp6-otu5-db	expansin A1
AT1G69630	A_84_P551438	0.625254	0.0303448	-0.00991855	0.968722	1.52021	0.000124517	db	F-box/RNI-like superfamily protein
AT1G69680	A_84_P253805	-0.0627724	0.896592	0.100279	0.835644	-1.06924	0.0485522	db	ran guanine nucleotide release factor, putative (Mog1/PsbP/DUF1795-like photosystem II reaction center PsbP family protein)
AT1G69720	A_84_P10510	-1.37369	0.0125877	-0.938327	0.0637231	-1.59493	0.00561483	arp6-db	heme oxygenase 3
AT1G69890	A_84_P216248	1.17505	0.00349734	0.665761	0.0544866	-0.081154	0.794518	arp6	actin cross-linking protein (DUF569)
AT1G69900	A_84_P790566	1.29399	0.00163251	0.461556	0.153425	0.764765	0.0289487	arp6	Actin cross-linking protein
AT1G69900	A_84_P509078	1.45831	0.00383349	0.475328	0.240984	1.09105	0.0179965	arp6-db	Actin cross-linking protein
AT1G70090	A_84_P15159	1.23598	0.00120143	0.958748	0.00585346	1.18513	0.00158916	arp6-db	glucosyl transferase family 8
AT1G70130	A_84_P12324	0.397777	0.234621	0.326389	0.323576	1.49842	0.000834439	db	Concanavalin A-like lectin protein kinase family protein
AT1G70185;AT3G55850	A_84_P723766	0.565369	0.227024	-0.302393	0.505466	-1.36617	0.0120855	db	Amidohydrolase family
AT1G70260	A_84_P839208	1.20782	0.0080294	0.547666	0.162724	0.848963	0.0421272	arp6	nodulin MtN21 /EamA-like transporter family protein
AT1G70260	A_84_P739644	1.84671	0.000447304	1.4374	0.00246441	0.772241	0.0545451	arp6-otu5	nodulin MtN21 /EamA-like transporter family protein
AT1G70260	A_84_P839203	1.85205	0.00136278	1.47115	0.00566815	1.01627	0.0348978	arp6-otu5-db	nodulin MtN21 /EamA-like transporter family protein
AT1G70270	A_84_P284940	1.34014	0.00237198	0.646717	0.0776384	2.08265	0.00010003	arp6-db	transcription factor
AT1G70460	A_84_P16183	-0.415763	0.26109	0.042233	0.90591	-1.33678	0.00358849	db	root hair specific 10
AT1G70690	A_84_P151098	-0.373501	0.468372	-0.13528	0.790134	-1.39326	0.0198382	db	Receptor-like protein kinase-related family protein
AT1G70700	A_84_P101906	0.447458	0.342672	1.15889	0.0291611	0.428842	0.362127	otu5	TIFY domain/Divergent CCT motif family protein
AT1G70740	A_84_P21890	1.11573	0.00245321	0.412164	0.164163	0.565698	0.0668117	arp6	Protein kinase superfamily protein
AT1G70850	A_84_P178164	-0.129092	0.785984	-1.1056	0.0404172	-1.72219	0.00477073	otu5-db	MLP-like protein 34
AT1G70850	A_84_P808187	-0.00718733	0.963814	-1.03766	6.27547e-05	-1.18634	2.08275e-05	otu5-db	MLP-like protein 34
AT1G70850	A_84_P808192	-0.118712	0.566095	-1.04215	0.00044413	-1.02534	0.000500003	otu5-db	MLP-like protein 34
AT1G70885	A_84_P750177	-0.242974	0.57316	-0.685883	0.133195	-1.19993	0.0179098	db	pseudogene of MLP-like protein 31
AT1G71060	A_84_P514409	-0.187152	0.817858	0.108345	0.893824	-1.83037	0.046274	db	Tetratricopeptide repeat (TPR)-like superfamily protein
AT1G71370;AT1G71280	A_84_P752131	1.39771	0.00030444	0.832591	0.00886451	2.75932	1.04858e-06	arp6-db	DEA(D/H)-box RNA helicase family protein
AT1G71480	A_84_P18896	-0.021892	0.979248	-0.102792	0.902831	-2.08102	0.0322562	db	Nuclear transport factor 2 (NTF2) family protein
AT1G71500	A_84_P814963	-0.405915	0.424825	-0.115523	0.817224	-1.63223	0.00854397	db	Rieske (2Fe-2S) domain-containing protein
AT1G71691	A_84_P19840	1.12814	5.76894e-05	-0.766242	0.00106149	1.11736	6.23517e-05	arp6-db	GDSL-like Lipase/Acylhydrolase superfamily protein
AT1G71750	A_84_P787805	-0.989387	0.274392	-0.237032	0.78643	-3.34429	0.00361585	db	Hypoxanthine-guanine phosphoribosyltransferase
AT1G71770	A_84_P13421	1.11133	4.7627e-06	0.244805	0.0731	1.76995	7.18544e-08	arp6-db	poly(A)-binding protein 5
AT1G71890	A_84_P19970	1.36532	1.05646e-05	0.197467	0.257259	1.33888	1.24821e-05	arp6-db	Major facilitator superfamily protein
AT1G71990	A_84_P17132	-1.12885	3.32071e-05	0.0346966	0.827929	-1.25621	1.35546e-05	arp6-db	fucosyltransferase 13
AT1G71990	A_84_P848781	-1.17947	1.26216e-05	0.0456732	0.758909	-1.4095	2.69353e-06	arp6-db	fucosyltransferase 13
AT1G72070	A_84_P147008	-0.745622	0.0315079	-0.145751	0.634066	-1.22605	0.00220141	db	Chaperone DnaJ-domain superfamily protein
AT1G72150	A_84_P810213	-0.212484	0.338259	-0.0592206	0.784768	-1.0302	0.000711575	db	PATELLIN 1
AT1G72200	A_84_P828091	-0.160864	0.605381	-0.302351	0.340006	-1.37833	0.00112202	db	RING/U-box superfamily protein
AT1G72240	A_84_P11184	0.824513	0.0414251	-0.253432	0.48593	1.01855	0.0163748	db	hypothetical protein
AT1G72416	A_84_P715317	1.96733	0.00291704	0.952813	0.0810075	2.09159	0.00200235	arp6-db	Chaperone DnaJ-domain superfamily protein
AT1G72416	A_84_P789698	1.94355	0.00702008	0.965325	0.117079	2.1932	0.00354704	arp6-db	Chaperone DnaJ-domain superfamily protein
AT1G72430	A_84_P78019	0.888461	0.0306625	0.707347	0.0721591	1.15689	0.00867141	db	SAUR-like auxin-responsive protein family
AT1G72450	A_84_P255510	0.782693	0.110708	1.29021	0.0172172	0.695136	0.150593	otu5	jasmonate-zim-domain protein 6
AT1G72450	A_84_P858725	0.70566	0.148647	1.24892	0.0209527	0.842492	0.0919925	otu5	jasmonate-zim-domain protein 6
AT1G72520	A_84_P18072	3.13215	0.00736207	1.75871	0.0839603	1.90177	0.065158	arp6	PLAT/LH2 domain-containing lipoxygenase family protein
AT1G72620	A_84_P529493	0.918157	0.014616	-0.14415	0.651365	1.02361	0.00827628	db	alpha/beta-Hydrolases superfamily protein
AT1G72940	A_84_P21836	1.55027	0.000457109	0.884049	0.0142743	1.07998	0.00484741	arp6-db	Toll-Interleukin-Resistance (TIR) domain-containing protein
AT1G72950	A_84_P22782	1.50241	0.00173187	-0.0575196	0.87204	0.678777	0.0811243	arp6	Disease resistance protein (TIR-NBS class)
AT1G73000	A_84_P564931	1.17685	0.00120142	0.205918	0.447016	1.47109	0.000240512	arp6-db	PYR1-like 3
AT1G73010	A_84_P869312	-0.195398	0.71488	-0.474223	0.383886	-1.53436	0.0157187	db	inorganic pyrophosphatase 1
AT1G73040	A_84_P14270	0.129849	0.74684	0.365047	0.373491	1.21646	0.0119722	db	Mannose-binding lectin superfamily protein
AT1G73090	A_84_P141479	-0.267136	0.808873	-0.0447982	0.967589	-3.33442	0.0129675	db	WD repeat protein
AT1G73120	A_84_P156015	-0.210815	0.158863	0.076047	0.594236	1.41248	1.74851e-06	db	F-box/RNI superfamily protein
AT1G73220	A_84_P14326	0.510997	0.10932	0.364487	0.237887	1.23222	0.00182866	db	organic cation/carnitine transporter1
AT1G73300	A_84_P285100	-0.296822	0.0885686	-0.504283	0.00965132	-1.08714	4.85311e-05	db	serine carboxypeptidase-like 2
AT1G73310	A_84_P842688	-0.786542	0.1736	-0.255938	0.641746	-1.50278	0.0201715	db	serine carboxypeptidase-like 4
AT1G73330	A_84_P16271	-0.0453135	0.711915	-1.16103	2.69048e-06	-1.30342	9.61647e-07	otu5-db	drought-repressed 4
AT1G73330	A_84_P856876	-0.00937182	0.943298	-1.18338	4.38642e-06	-1.08674	9.16985e-06	otu5-db	drought-repressed 4
AT1G73340	A_84_P800382	-0.422762	0.450441	-0.715688	0.214333	-1.91204	0.00594478	db	Cytochrome P450 superfamily protein
AT1G73460	A_84_P133365	-0.541829	0.411518	0.136569	0.832962	-1.50243	0.040978	db	Protein kinase superfamily protein
AT1G73530	A_84_P296274	-0.0146262	0.965264	-0.125741	0.709199	-1.02873	0.0114593	db	RNA-binding (RRM/RBD/RNP motifs) family protein
AT1G73540	A_84_P21946	1.08071	0.0427575	-0.261334	0.581973	-0.156293	0.740553	arp6	nudix hydrolase homolog 21
AT1G73550	A_84_P21000	1.0914	0.000946799	0.123593	0.607334	0.55545	0.0390498	arp6	Bifunctional inhibitor/lipid-transfer protein/seed storage 2S albumin superfamily protein
AT1G73550	A_84_P750195	1.44837	0.000559608	0.375962	0.220087	0.896177	0.0112525	arp6	Bifunctional inhibitor/lipid-transfer protein/seed storage 2S albumin superfamily protein
AT1G73700	A_84_P12407	2.37894	1.54934e-07	0.714055	0.00265161	2.97807	1.93611e-08	arp6-db	MATE efflux family protein
AT1G73750	A_84_P17134	0.098755	0.925398	-0.11677	0.91185	-2.9708	0.0182084	db	alpha/beta hydrolase family protein
AT1G73805	A_84_P21864	1.32052	0.00303706	-0.593968	0.107519	0.583714	0.11292	arp6	Calmodulin binding protein-like protein
AT1G73850	A_84_P536610	-0.408649	0.383676	-0.100612	0.826764	-1.17705	0.0265437	db	DNA ligase (DUF1666)
AT1G73980	A_84_P15263	-0.511021	0.760532	-0.278596	0.867775	-3.79996	0.0450037	db	Phosphoribulokinase / Uridine kinase family
AT1G74000	A_84_P13373	1.44828	1.00265e-06	-0.0356579	0.794249	1.16531	6.81003e-06	arp6-db	strictosidine synthase 3
AT1G74130	A_84_P558738	1.10137	0.00012923	0.117532	0.527753	1.42478	1.58061e-05	arp6-db	Rhomboid-related intramembrane serine protease family protein
AT1G74140	A_84_P754788	1.19993	0.00525768	-0.163614	0.63564	0.587791	0.110517	arp6	Rhomboid-related intramembrane serine protease family protein
AT1G74240	A_84_P19049	-1.26925	0.014815	-0.294943	0.505054	-0.895194	0.0636688	arp6	Mitochondrial substrate carrier family protein
AT1G74310	A_84_P14320	-0.185786	0.844908	0.191115	0.840528	-2.18329	0.0428981	db	heat shock protein 101
AT1G74420	A_84_P12431	0.666128	0.0370581	0.200359	0.484309	1.15761	0.00198135	db	fucosyltransferase 3
AT1G74458	A_84_P753614	-0.290268	0.730942	-0.602628	0.480338	-1.92375	0.0439354	db	transmembrane protein
AT1G74590	A_84_P12432	-0.381049	0.060323	-1.07315	0.000156105	-0.46693	0.0269545	otu5	glutathione S-transferase TAU 10
AT1G74670	A_84_P19997	-1.82503	0.00126162	-0.612565	0.156114	-2.68129	8.02295e-05	arp6-db	Gibberellin-regulated family protein
AT1G74680	A_84_P848953	-0.137988	0.693929	-0.266848	0.451753	-1.10065	0.00943346	db	Exostosin family protein
AT1G74890	A_84_P22812	0.663189	0.00109397	0.206395	0.1845	1.29764	5.46826e-06	db	response regulator 15
AT1G75000	A_84_P510878	1.35342	0.00082035	0.301341	0.310432	0.528979	0.0909462	arp6	GNS1/SUR4 membrane protein family
AT1G75020	A_84_P132695	1.04711	0.00112515	0.456863	0.0750023	0.931399	0.00243921	arp6	lysophosphatidyl acyltransferase 4
AT1G75166	A_84_P727738	0.794736	0.000245282	0.530096	0.00393173	1.26198	5.56269e-06	db	small_nucleolar_rna
AT1G75180	A_84_P813170	-0.0822743	0.878523	-0.191409	0.722933	-1.3068	0.033678	db	Erythronate-4-phosphate dehydrogenase family protein
AT1G75200	A_84_P843227	0.124289	0.605775	0.342652	0.173254	1.08158	0.00101644	db	flavodoxin family protein / radical SAM domain-containing protein
AT1G75250	A_84_P750006	-0.634817	0.127774	-0.846611	0.0517364	-2.94313	2.28971e-05	db	RAD-like 6
AT1G75350	A_84_P11638	-0.160603	0.883933	-0.269329	0.806819	-2.5683	0.0405017	db	Ribosomal protein L31
AT1G75380	A_84_P813773	-0.238678	0.324364	-0.108188	0.648278	-1.02813	0.00130854	db	bifunctional nuclease in basal defense response 1
AT1G75460	A_84_P17151	-0.833817	0.654839	-0.387988	0.834447	-5.4796	0.0145123	db	ATP-dependent protease La (LON) domain protein
AT1G75490	A_84_P19196	1.14985	0.0142063	-0.0418092	0.915281	0.604272	0.147391	arp6	Integrase-type DNA-binding superfamily protein
AT1G75770	A_84_P23641	-0.160365	0.796822	0.297636	0.634366	-1.42864	0.0427397	db	hypothetical protein
AT1G75890	A_84_P840341	-0.970455	0.0342241	-0.684439	0.113611	-1.3214	0.00772276	db	GDSL-like Lipase/Acylhydrolase superfamily protein
AT1G76040	A_84_P14345	1.11642	2.78219e-05	0.111741	0.475215	0.896923	0.000161809	arp6	calcium-dependent protein kinase 29
AT1G76070	A_84_P309203	-0.0763699	0.916237	-0.263739	0.717419	-1.94051	0.0230363	db	hypothetical protein
AT1G76080	A_84_P816178	-0.101263	0.911018	-0.0111783	0.990154	-2.55536	0.0181002	db	chloroplastic drought-induced stress protein of 32 kD
AT1G76210	A_84_P584570	0.646969	0.0106478	-0.159023	0.456056	1.18671	0.000201818	db	DUF241 domain protein, putative (DUF241)
AT1G76450	A_84_P846045	-0.0993881	0.95797	-0.131688	0.944333	-5.00058	0.0239512	db	Photosystem II reaction center PsbP family protein
AT1G76470	A_84_P532167	-0.4457	0.167886	-1.16325	0.00322245	-0.89906	0.0137069	otu5	NAD(P)-binding Rossmann-fold superfamily protein
AT1G76470	A_84_P831206	-0.453372	0.137414	-1.06496	0.00369768	-0.271046	0.356397	otu5	NAD(P)-binding Rossmann-fold superfamily protein
AT1G76590	A_84_P154615	-0.0323851	0.88282	-0.236963	0.294998	-1.14878	0.000359049	db	PLATZ transcription factor family protein
AT1G76600	A_84_P217688	1.47749	0.0015609	0.381511	0.281369	-0.00382928	0.99108	arp6	poly polymerase
AT1G76650	A_84_P14331	2.90877	6.65468e-06	1.0834	0.00785592	2.79331	9.33949e-06	arp6-otu5-db	calmodulin-like 38
AT1G76670	A_84_P205438	-0.178801	0.899605	-0.114545	0.935565	-4.1096	0.0158704	db	Nucleotide-sugar transporter family protein
AT1G76960	A_84_P12310	0.130848	0.821255	-1.38698	0.036373	-0.684493	0.255042	otu5	transmembrane protein
AT1G77120	A_84_P813591	0.916536	0.013281	1.00899	0.00800753	-0.0674842	0.82784	otu5	alcohol dehydrogenase 1
AT1G77200	A_84_P22740	0.553851	0.0015318	0.191024	0.163839	1.01235	1.50423e-05	db	Integrase-type DNA-binding superfamily protein
AT1G77380	A_84_P23828	0.285363	0.301045	0.251164	0.359641	1.18586	0.00118209	db	amino acid permease 3
AT1G77390	A_84_P255810	1.14403	0.00147693	0.240814	0.377601	0.458593	0.109834	arp6	CYCLIN A1;2
AT1G77460	A_84_P249275	-0.316319	0.770856	-0.189133	0.861525	-2.46371	0.0448843	db	CELLULOSE SYNTHASE INTERACTIVE 3
AT1G77530	A_84_P21867	-0.576013	0.0166846	-0.861434	0.00164338	-1.03542	0.000455919	db	O-methyltransferase family protein
AT1G77640	A_84_P512655	1.63191	0.00024403	0.360377	0.241352	2.33953	1.33236e-05	arp6-db	Integrase-type DNA-binding superfamily protein
AT1G77740	A_84_P13358	-0.606952	0.512314	-0.353298	0.700486	-2.70139	0.0145423	db	phosphatidylinositol-4-phosphate 5-kinase 2
AT1G77810	A_84_P825349	-0.0459247	0.907088	-0.0818549	0.835342	-1.14274	0.0145615	db	Galactosyltransferase family protein
AT1G77960	A_84_P580100	-0.432255	0.0484066	1.531	1.48153e-05	-0.654996	0.00687788	otu5	repressor ROX1-like protein
AT1G78030	A_84_P216568	1.66008	9.72303e-05	0.318854	0.250639	1.67051	9.25174e-05	arp6-db	hypothetical protein
AT1G78170	A_84_P106882	-1.24207	8.61567e-05	-0.805926	0.00201137	-0.986168	0.000501017	arp6	E3 ubiquitin-protein ligase
AT1G78170	A_84_P787715	-1.11161	0.000825425	-0.755895	0.00911167	-1.16924	0.000576568	arp6-db	E3 ubiquitin-protein ligase
AT1G78410	A_84_P242975	1.20429	0.0122254	0.206091	0.608156	0.86735	0.0515123	arp6	VQ motif-containing protein
AT1G78740	A_84_P751574	0.749625	0.000912929	0.483856	0.0318982	1.01425	7.49783e-05	db	RNI-like superfamily protein
AT1G78740	A_84_P751574	0.695662	0.0024386	0.289323	0.0999618	1.10962	8.3171e-05	db	RNI-like superfamily protein
AT1G78750	A_84_P11401	1.00486	0.000403361	0.466779	0.0348353	1.32673	4.63447e-05	arp6-db	F-box/RNI-like superfamily protein
AT1G78760	A_84_P10455	3.02352	1.99351e-08	0.194423	0.309171	3.1591	1.32327e-08	arp6-db	F-box/RNI-like superfamily protein
AT1G78780	A_84_P21802	-0.422104	0.153104	-0.284364	0.321575	-1.00947	0.00431838	db	pathogenesis-related family protein
AT1G78830	A_84_P805233	1.01832	0.0220997	0.411911	0.294977	0.438461	0.266825	arp6	Curculin-like (mannose-binding) lectin family protein
AT1G78940	A_84_P22872	-2.15833	8.26873e-05	-0.561502	0.123139	-1.98453	0.000160089	arp6-db	kinase with adenine nucleotide alpha hydrolases-like domain-containing protein
AT1G78950	A_84_P21926	-1.37676	0.00242099	-0.0352316	0.919005	-2.24563	6.95406e-05	arp6-db	Terpenoid cyclases family protein
AT1G78955	A_84_P213848	-1.00292	0.000504453	0.115742	0.567793	-1.41674	3.42069e-05	arp6-db	camelliol C synthase 1
AT1G78990	A_84_P572089	-0.840931	0.0131491	-0.324671	0.269742	-1.13335	0.00236798	db	HXXXD-type acyl-transferase family protein
AT1G79040	A_84_P805156	-0.17131	0.719605	-0.558866	0.257677	-1.46153	0.0115819	db	photosystem II subunit R
AT1G79130	A_84_P13415	1.51732	4.18169e-05	0.0645394	0.770144	1.82959	8.6743e-06	arp6-db	SAUR-like auxin-responsive protein family
AT1G79245	A_84_P750520	1.50943	0.000626366	0.776765	0.0281921	0.816721	0.022575	arp6	pseudogene of Winged helix-turn-helix transcription repressor DNA-binding protein
AT1G79245	A_84_P798768	1.18852	0.0106965	1.18085	0.01106	1.0251	0.0219593	arp6-otu5-db	pseudogene of Winged helix-turn-helix transcription repressor DNA-binding protein
AT1G79245	A_84_P803930	1.34007	0.012495	1.2952	0.0147829	1.20689	0.0206299	arp6-otu5-db	pseudogene of Winged helix-turn-helix transcription repressor DNA-binding protein
AT1G79360	A_84_P204968	1.07597	0.000110094	-0.0263697	0.881138	1.48628	7.58334e-06	arp6-db	organic cation/carnitine transporter 2
AT1G79400	A_84_P14253	1.00934	0.0104352	-1.04002	0.00889062	1.2499	0.00304815	arp6-otu5-db	cation/H+ exchanger 2
AT1G79640	A_84_P510013	0.858221	0.0218811	0.584543	0.093707	1.17758	0.00406838	db	Protein kinase superfamily protein
AT1G79680	A_84_P12477	0.0848202	0.820334	-1.08024	0.0146435	-0.653026	0.103878	otu5	WALL ASSOCIATED KINASE (WAK)-LIKE 10
AT1G79880	A_84_P826921	-0.15359	0.852809	0.0926576	0.910821	-2.18543	0.0242993	db	RNA recognition motif (RRM)-containing protein
AT1G79950	A_84_P14359	-0.597452	0.706072	-0.525373	0.739921	-4.04112	0.0278102	db	RAD3-like DNA-binding helicase protein
AT1G80130	A_84_P283390	1.8993	0.000581917	-0.026083	0.945917	2.69574	4.01851e-05	arp6-db	Tetratricopeptide repeat (TPR)-like superfamily protein
AT1G80130	A_84_P798436	1.75007	0.000588625	-0.0842273	0.813148	3.3407	3.31676e-06	arp6-db	Tetratricopeptide repeat (TPR)-like superfamily protein
AT1G80160	A_84_P57250	1.53546	0.00225427	-0.177022	0.643323	2.02202	0.000339656	arp6-db	Lactoylglutathione lyase / glyoxalase I family protein
AT1G80160	A_84_P812308	0.465105	0.332886	-0.938833	0.0684331	-1.38209	0.0137158	db	Lactoylglutathione lyase / glyoxalase I family protein
AT1G80340	A_84_P18076	-0.682751	0.115724	-0.102408	0.800253	-1.1613	0.0157274	db	gibberellin 3-oxidase 2
AT1G80380	A_84_P814035	-0.0815873	0.883521	0.143858	0.796423	-1.45197	0.0256237	db	P-loop containing nucleoside triphosphate hydrolases superfamily protein
AT1G80420	A_84_P827265	-0.160648	0.812176	-0.0870321	0.897449	-1.5387	0.0442653	db	BRCT domain-containing DNA repair protein
AT1G80440	A_84_P857022	1.07189	0.00104624	0.366601	0.146094	0.546028	0.0412152	arp6	Galactose oxidase/kelch repeat superfamily protein
AT1G80840	A_84_P13271	2.11978	0.0140312	0.760122	0.301525	0.494422	0.493706	arp6	WRKY DNA-binding protein 40
AT1G80840	A_84_P786760	2.20384	0.0118632	0.795216	0.283343	0.813187	0.273327	arp6	WRKY DNA-binding protein 40
AT1G80865	A_84_P147538	1.93399	5.13439e-07	0.169737	0.328389	2.03558	3.22627e-07	arp6-db	hypothetical protein
AT1G80865	A_84_P839956	1.67885	1.75013e-06	0.295337	0.103236	1.63913	2.1641e-06	arp6-db	hypothetical protein
AT1G80960	A_84_P19898	-0.707789	0.00642785	-0.14814	0.485599	-1.16847	0.000223063	db	F-box and Leucine Rich Repeat domains containing protein
AT2G01008;AT3G41761	A_84_P758621	0.258481	0.838062	-0.256808	0.839094	-3.03489	0.0362514	db	maternal effect embryo arrest protein
AT2G01010;AT3G41768	A_84_P804815	-0.0634343	0.896991	-0.393998	0.42959	-1.13504	0.0411316	db	rRNA
AT2G01180	A_84_P20175	1.90464	0.000397367	0.487189	0.198124	0.896663	0.0306303	arp6	phosphatidic acid phosphatase 1
AT2G01180	A_84_P848846	1.70773	0.000812442	0.348546	0.346324	0.615296	0.112739	arp6	phosphatidic acid phosphatase 1
AT2G01300	A_84_P268090	2.91404	5.53151e-06	0.319208	0.342253	2.4369	2.48112e-05	arp6-db	mediator of RNA polymerase II transcription subunit
AT2G01400	A_84_P219528	-0.555977	0.345408	-0.132463	0.817808	-1.8062	0.0102053	db	hypothetical protein
AT2G01440	A_84_P756206	-0.716712	0.193197	0.00721168	0.989008	-1.82631	0.00602047	db	DEAD/DEAH box RNA helicase family protein
AT2G01520	A_84_P284310	-0.605265	0.00108799	-1.88763	8.20048e-08	-2.73572	2.5598e-09	otu5-db	MLP-like protein 328
AT2G01530	A_84_P219198	-0.0807144	0.638324	-1.22852	2.9005e-05	-1.15757	4.73351e-05	otu5-db	MLP-like protein 329
AT2G01640	A_84_P57870	-0.608046	0.535158	-0.350975	0.718304	-2.25962	0.0408072	db	ribosome biogenesis protein
AT2G01710	A_84_P83539	0.154856	0.904341	0.11721	0.927509	-3.02241	0.0397939	db	Chaperone DnaJ-domain superfamily protein
AT2G01918	A_84_P791993	-0.314284	0.528868	0.0862801	0.861283	-1.26161	0.0274284	db	PsbQ-like 3
AT2G01960	A_84_P755129	1.3809	7.47419e-06	0.321933	0.0719603	1.5745	2.37663e-06	arp6-db	tetraspanin14
AT2G01980	A_84_P22002	-0.134074	0.898432	-0.05463	0.958504	-2.7045	0.0271642	db	sodium proton exchanger, putative (NHX7) (SOS1)
AT2G01990	A_84_P530419	0.0616078	0.932403	-0.0239806	0.973656	-1.72041	0.0381412	db	XRI1-like protein
AT2G02000	A_84_P12546	0.882134	0.00167942	0.298373	0.176739	1.01245	0.000651554	db	glutamate decarboxylase 3
AT2G02061	A_84_P305540	-0.295575	0.496293	-0.0736492	0.863764	-1.24316	0.0148336	db	Nucleotide-diphospho-sugar transferase family protein
AT2G02380	A_84_P23910	-1.04044	7.14841e-06	-0.260769	0.0549052	-1.19515	2.12623e-06	arp6-db	glutathione S-transferase (class zeta) 2
AT2G02390	A_84_P11617	-0.0592538	0.890862	-0.272615	0.532257	-1.43182	0.00763677	db	glutathione S-transferase zeta 1
AT2G02910	A_84_P125191	-0.0281215	0.975237	0.0935819	0.917753	-2.11037	0.0409459	db	transmembrane protein (DUF616)
AT2G02930	A_84_P277490	0.116635	0.661887	-1.06628	0.00223764	-0.227567	0.400192	otu5	glutathione S-transferase F3
AT2G02930;AT4G02520	A_84_P850541	-0.336846	0.247339	-1.01912	0.00432629	-0.672033	0.0350095	otu5	glutathione S-transferase F3 | glutathione S-transferase PHI 2
AT2G02990	A_84_P12620	-0.979604	0.174765	-0.235218	0.731276	2.92883	0.00179885	db	ribonuclease 1
AT2G03020	A_84_P288954	1.10028	0.000313264	0.272425	0.206697	1.69194	9.71322e-06	arp6-db	Heat shock protein HSP20/alpha crystallin family
AT2G03050	A_84_P68684	-0.422943	0.650909	-0.228863	0.805741	-2.50619	0.0221889	db	Mitochondrial transcription termination factor family protein
AT2G03130	A_84_P15330	2.00015	4.78567e-08	0.309295	0.0415831	2.52054	5.51981e-09	arp6-db	Ribosomal protein L12/ ATP-dependent Clp protease adaptor protein ClpS family protein
AT2G03230	A_84_P535746	1.50903	7.73932e-06	0.492437	0.0188954	1.93927	8.483e-07	arp6-db	GCK domain-containing protein
AT2G03310	A_84_P542830	-0.465838	0.143983	-0.311119	0.313668	-1.41809	0.000799672	db	transmembrane protein
AT2G03340	A_84_P852880	-0.246912	0.476882	0.0312079	0.927383	-1.14362	0.00685548	db	WRKY DNA-binding protein 3
AT2G03420	A_84_P61170	-0.412546	0.641168	-0.299486	0.734322	-2.41937	0.020317	db	hypothetical protein
AT2G04050	A_84_P600633	0.470952	0.148187	-0.329881	0.297589	1.38965	0.00102231	db	MATE efflux family protein
AT2G04450	A_84_P12584	-1.53397	0.000173054	-0.557247	0.0583183	-1.1183	0.00167852	arp6-db	nudix hydrolase homolog 6
AT2G04800	A_84_P605975	-0.287844	0.528008	-0.492569	0.290225	-1.38065	0.0115426	db	hypothetical protein
AT2G04890	A_84_P21044	-0.209553	0.883433	-0.0583882	0.967394	-3.49452	0.033691	db	SCARECROW-like 21
AT2G05140	A_84_P102976	0.374376	0.0390948	0.614171	0.00310848	1.1991	2.1795e-05	db	phosphoribosylaminoimidazole carboxylase family protein / AIR carboxylase family protein
AT2G05160	A_84_P175581	-0.463207	0.018822	-0.163392	0.344247	-1.29712	1.65832e-05	db	CCCH-type zinc fingerfamily protein with RNA-binding domain-containing protein
AT2G05410	A_84_P180774	-0.373586	0.477303	-0.806896	0.143277	-1.17035	0.0447856	db	MATH domain/coiled-coil protein
AT2G05510	A_84_P293424	-1.38279	0.00260941	-0.345724	0.334622	-0.628228	0.0964093	arp6	Glycine-rich protein family
AT2G05518	A_84_P789225	-0.727966	0.0244292	-0.569048	0.0649045	-1.25537	0.00108934	db	Glycine-rich protein family
AT2G05540	A_84_P860885	-0.635924	0.192596	-0.110733	0.811666	-1.13691	0.0330083	db	Glycine-rich protein family
AT2G05995	A_84_P757840	-1.54919	0.00762758	0.875188	0.0863619	-2.65281	0.000230658	arp6-db	other_rna
AT2G06002	A_84_P758054	-0.843362	0.0105286	-0.851868	0.00998354	-2.38433	5.66282e-06	db	other_rna
AT2G06200	A_84_P105796	0.827456	0.00246741	-0.214385	0.318346	1.16237	0.000227348	db	growth-regulating factor 6
AT2G06210	A_84_P186784	-0.392012	0.439133	-0.0784879	0.874846	-1.19437	0.0356929	db	binding protein
AT2G06255	A_84_P591730	-0.902178	1.09247e-05	-0.625293	0.000214743	-1.5903	6.84375e-08	db	ELF4-like 3
AT2G06910	A_84_P755191	-1.02937	0.0143391	-0.669177	0.0824506	-1.51774	0.00147254	arp6-db	LURP-one-like protein (DUF567)
AT2G07030	A_84_P15356	-1.41699	0.0401879	-1.44491	0.0371893	-1.56105	0.0269308	arp6-otu5-db	transposable_element_gene
AT2G07080	A_84_P756768	0.196817	0.700687	-0.0821178	0.872128	-1.23635	0.0344437	db	transposable_element_gene
AT2G07140	A_84_P601261	1.07433	0.00446658	-0.268159	0.379709	1.20452	0.0021985	arp6-db	F-box and associated interaction domains-containing protein
AT2G07669	A_84_P757099	0.834212	0.000402051	0.354107	0.0496326	1.09955	4.68237e-05	db	hypothetical protein
AT2G07701;ATMG00430;ATMG01150;AT2G07666	A_84_P11323	1.00969	0.000465775	0.280282	0.181988	1.0941	0.000256541	arp6-db	hypothetical protein | pseudogene of unknown protein
AT2G07702;ATMG00440;AT2G10600;AT2G07670;ATMG01140	A_84_P12268	0.817125	0.000286384	0.230716	0.150406	1.07369	3.302e-05	db	hypothetical protein | pseudogene of unknown protein
AT2G07705	A_84_P14159	0.579703	0.0320261	0.293779	0.234132	1.08951	0.000923208	db	hypothetical protein
AT2G07749;ATMG01110	A_84_P561436	0.596359	0.00867895	0.19254	0.315104	1.19689	7.38148e-05	db	Mitovirus RNA-dependent RNA polymerase
AT2G07772	A_84_P594406	0.954887	0.000195062	0.118313	0.4879	1.23247	2.51711e-05	db	hypothetical protein
AT2G07772	A_84_P803093	0.797294	0.000266181	0.0464207	0.751872	1.12627	1.66267e-05	db	hypothetical protein
AT2G07825	A_84_P758300	0.656451	0.0103032	0.0959145	0.652601	1.01809	0.000666679	db	hypothetical protein
AT2G10440	A_84_P537523	0.505631	0.146303	0.206104	0.534516	1.0251	0.00988984	db	mediator of RNA polymerase II transcription subunit
AT2G10606	A_84_P757683	-0.91222	0.000101843	-0.183694	0.232522	-1.07937	2.59297e-05	db	microRNA ath-MIR396a precursor
AT2G11140	A_84_P786622	1.30634	0.0287215	0.661538	0.220925	1.32352	0.027151	arp6-db	transposable_element_gene
AT2G11150	A_84_P16372	0.118873	0.70157	0.247095	0.431658	-1.42005	0.000911032	db	transposable_element_gene
AT2G11240	A_84_P13536	-0.829049	0.117812	-1.21771	0.0314153	-0.937473	0.0820912	otu5	transposable_element_gene
AT2G11520	A_84_P21061	-1.16655	1.32249e-07	0.0455765	0.606917	-0.985478	6.15039e-07	arp6	calmodulin-binding receptor-like cytoplasmic kinase 3
AT2G12170	A_84_P534865	-0.69474	0.00289541	-0.0859329	0.635234	-1.2692	3.44526e-05	db	hypothetical protein
AT2G12190	A_84_P188274	2.12573	1.37643e-07	-0.464138	0.0148893	2.46383	3.51807e-08	arp6-db	Cytochrome P450 superfamily protein
AT2G13570	A_84_P12599	1.51686	0.000580031	-0.0369063	0.905157	0.150996	0.627982	arp6	nuclear factor Y, subunit B7
AT2G13680	A_84_P16998	-1.03243	8.80056e-06	-0.000179541	0.99885	-0.791441	8.01633e-05	arp6	callose synthase 5
AT2G13810	A_84_P23968	-1.04134	0.0801078	-1.79035	0.00790684	-1.3817	0.0278706	otu5-db	AGD2-like defense response protein 1
AT2G13960	A_84_P536652	-0.433678	0.0149591	-0.259147	0.108928	-1.11896	2.21829e-05	db	Homeodomain-like superfamily protein
AT2G13960;AT5G02320	A_84_P848934	-0.469464	0.00987091	-0.253387	0.115524	-1.0755	3.04798e-05	db	Homeodomain-like superfamily protein | myb domain protein 3r-5
AT2G14115	A_84_P715515	-1.87928	0.0381878	-0.399288	0.617548	-2.70633	0.00687057	arp6-db	Natural antisense transcript overlaps with AT2G14120
AT2G14520	A_84_P832874	1.10791	1.46251e-05	0.185805	0.209741	1.16113	9.80493e-06	arp6-db	CBS domain protein (DUF21)
AT2G14560	A_84_P223559	-0.612838	0.599621	-1.28747	0.28295	-3.5622	0.0119092	db	LURP-one-like protein (DUF567)
AT2G14560	A_84_P513574	-0.677003	0.513335	-1.56507	0.150778	-3.07765	0.0132757	db	LURP-one-like protein (DUF567)
AT2G14610	A_84_P17268	-2.30512	0.114543	-2.34275	0.109533	-3.73848	0.0199109	db	pathogenesis-related protein 1
AT2G14890	A_84_P806351	0.0372146	0.951075	-0.0548133	0.928	-1.5336	0.0293642	db	arabinogalactan protein 9
AT2G14910	A_84_P152018	0.123723	0.89681	-0.019262	0.983883	-2.70398	0.0176677	db	MAR-binding filament-like protein
AT2G15000	A_84_P582815	0.375967	0.0102034	0.524069	0.00137803	1.11325	3.59198e-06	db	caspase-6 protein
AT2G15030	A_84_P756412	-1.37771	2.32804e-06	-0.251227	0.102125	-1.12636	1.33663e-05	arp6-db	pseudogene of WD40/YVTN repeat and Bromo-WDR9-I-like domain-containing protein
AT2G15042	A_84_P23945	-0.319714	0.448583	0.106305	0.798291	-1.75217	0.00170117	db	Leucine-rich repeat (LRR) family protein
AT2G15128	A_84_P758057	1.11009	0.000185879	0.776692	0.00232923	1.58852	9.97695e-06	arp6-db
AT2G15130	A_84_P563214	0.125272	0.788394	-0.12079	0.795766	1.95579	0.0018016	db	Plant basic secretory protein (BSP) family protein
AT2G15370	A_84_P95306	-0.814199	0.000169956	-0.152947	0.292629	-1.09273	1.56e-05	db	fucosyltransferase 5
AT2G15400	A_84_P23011	1.94622	1.41545e-06	-0.233888	0.237609	1.8521	2.19831e-06	arp6-db	DNA-directed RNA polymerase family protein
AT2G15610	A_84_P844048	-0.0922545	0.815308	-1.05076	0.0218508	-1.05771	0.0211967	otu5-db	hypothetical protein (DUF1685)
AT2G15630	A_84_P14401	0.606057	0.00112732	0.215649	0.135929	1.06769	1.3988e-05	db	Pentatricopeptide repeat (PPR) superfamily protein
AT2G15880	A_84_P20073	-0.181334	0.517766	-0.0341673	0.901937	-1.02324	0.00380382	db	Leucine-rich repeat (LRR) family protein
AT2G16005	A_84_P513580	-1.27619	0.00649101	-1.51179	0.00234085	-1.74071	0.000915691	arp6-otu5-db	MD-2-related lipid recognition domain-containing protein
AT2G16210	A_84_P788534	1.26025	7.01227e-05	0.0390416	0.841537	0.935951	0.000673073	arp6	Transcriptional factor B3 family protein
AT2G16260	A_84_P16388	1.03422	0.00222484	0.0873146	0.734965	0.361338	0.180979	arp6	pseudogene of cold, circadian rhythm, and rna binding 2
AT2G16367	A_84_P757222	-0.277904	0.703103	-2.04586	0.0180346	-0.820528	0.27551	otu5	Encodes a defensin-like (DEFL) family protein
AT2G16660	A_84_P18198	-1.3604	0.45722	-0.618145	0.732134	-4.61297	0.0277404	db	Major facilitator superfamily protein
AT2G16800	A_84_P110862	-0.153296	0.806011	0.0616467	0.921213	-1.37834	0.0497782	db	high-affinity nickel-transport family protein
AT2G16920	A_84_P835879	-0.784949	0.452611	-0.10642	0.91753	-2.29567	0.0479666	db	ubiquitin-conjugating enzyme 23
AT2G16970	A_84_P22920	-1.01029	0.0016543	-0.579725	0.0334665	-1.82436	1.83797e-05	arp6-db	Major facilitator superfamily protein
AT2G16980	A_84_P23866	-0.798339	0.000432989	-0.220909	0.179292	-1.19001	1.83475e-05	db	Major facilitator superfamily protein
AT2G17040	A_84_P13202	1.38234	0.000344201	-0.182715	0.49063	1.54562	0.000147863	arp6-db	NAC domain containing protein 36
AT2G17230	A_84_P67674	3.55114	0.0101199	3.35758	0.0134071	3.963	0.00562708	arp6-otu5-db	EXORDIUM like 5
AT2G17230	A_84_P800917	1.33614	0.000619488	1.2788	0.000843654	1.72654	8.9804e-05	arp6-otu5-db	EXORDIUM like 5
AT2G17280	A_84_P826922	1.14857	2.81212e-06	-0.147462	0.242571	0.954008	1.40142e-05	arp6	Phosphoglycerate mutase family protein
AT2G17280	A_84_P21714	1.18491	1.36075e-06	-0.102687	0.383976	1.17411	1.47652e-06	arp6-db	Phosphoglycerate mutase family protein
AT2G17560	A_84_P810951	-0.175705	0.732162	-0.119471	0.815646	-1.21804	0.0373147	db	high mobility group B4
AT2G17650	A_84_P19199	-0.975761	0.00231037	-0.31715	0.212961	-1.45436	0.000132939	db	AMP-dependent synthetase and ligase family protein
AT2G17700	A_84_P822222	-0.0367265	0.937536	-0.0851368	0.855953	-1.21198	0.0254678	db	ACT-like protein tyrosine kinase family protein
AT2G17780	A_84_P755801	0.13086	0.883083	0.304248	0.733144	-2.53039	0.017388	db	PLAC8 family protein
AT2G17800	A_84_P820441	-0.635032	0.360181	-0.548404	0.426584	-1.55051	0.0432383	db	RAC-like 1
AT2G17830	A_84_P799624	1.4684	1.25516e-06	0.0627337	0.660068	1.43303	1.56001e-06	arp6-db	F-box and associated interaction domains-containing protein
AT2G17850	A_84_P285660	1.49697	0.0405583	1.82542	0.0172417	1.1799	0.0920924	arp6-otu5	Rhodanese/Cell cycle control phosphatase superfamily protein
AT2G17850	A_84_P791417	1.72211	0.0101535	1.89109	0.00613367	1.34848	0.0318701	arp6-otu5-db	Rhodanese/Cell cycle control phosphatase superfamily protein
AT2G17930	A_84_P803686	-0.271637	0.382259	-0.364303	0.248666	-1.20264	0.00249907	db	Phosphatidylinositol 3- and 4-kinase family protein with FAT domain-containing protein
AT2G18010	A_84_P12605	-0.333926	0.600738	-0.239459	0.706368	-1.46094	0.04176	db	SAUR-like auxin-responsive protein family
AT2G18193	A_84_P511815	1.41925	9.79234e-05	0.421395	0.0895051	2.03478	4.83174e-06	arp6-db	P-loop containing nucleoside triphosphate hydrolases superfamily protein
AT2G18300	A_84_P79415	-0.267114	0.721668	-0.0864647	0.907885	-1.85219	0.0318903	db	basic helix-loop-helix (bHLH) DNA-binding superfamily protein
AT2G18328	A_84_P757994	0.38197	0.0426004	0.726432	0.00137424	1.05606	8.66776e-05	db	RAD-like 4
AT2G18350	A_84_P211678	-0.132493	0.765238	0.128676	0.771778	-1.45796	0.00782825	db	homeobox protein 24
AT2G18450	A_84_P18204	1.18214	1.62497e-06	0.385099	0.00762267	1.39935	3.56254e-07	arp6-db	succinate dehydrogenase 1-2
AT2G18620	A_84_P22049	1.45292	1.91033e-05	-0.180683	0.357865	1.40098	2.59108e-05	arp6-db	Terpenoid synthases superfamily protein
AT2G18680;AT2G18670	A_84_P560583	-0.159038	0.474656	-0.61952	0.0164967	-1.00533	0.000929713	db	RING/U-box superfamily protein | transmembrane protein
AT2G18680;AT2G18670	A_84_P824985	-0.255778	0.698999	-0.75425	0.269309	-2.26559	0.00639335	db	RING/U-box superfamily protein | transmembrane protein
AT2G18700	A_84_P23929	1.03249	0.0261957	0.44867	0.278366	0.237126	0.557186	arp6	trehalose phosphatase/synthase 11
AT2G18700	A_84_P825811	1.1164	0.0353927	0.541195	0.261317	0.102193	0.826028	arp6	trehalose phosphatase/synthase 11
AT2G18720	A_84_P19198	0.188939	0.395126	0.570059	0.0236081	1.05691	0.000621865	db	Translation elongation factor EF1A/initiation factor IF2gamma family protein
AT2G18770	A_84_P13525	-0.79702	0.386308	-0.193795	0.829617	-2.3365	0.0261852	db	P-loop containing nucleoside triphosphate hydrolases superfamily protein
AT2G18780	A_84_P548168	0.839936	2.72729e-05	-0.056927	0.625364	1.05659	3.83554e-06	db	F-box and associated interaction domains-containing protein
AT2G18800	A_84_P15415	-0.56253	0.00684591	-0.387398	0.0409034	-1.40668	8.2668e-06	db	xyloglucan endotransglucosylase/hydrolase 21
AT2G18969	A_84_P758488	-1.36308	6.5818e-05	-0.744891	0.00473918	-1.5395	2.42334e-05	arp6-db	transcription factor/transcription regulator
AT2G19080	A_84_P247705	0.00945102	0.994345	0.0936675	0.94401	-3.02696	0.0452132	db	metaxin-like protein
AT2G19130	A_84_P18228	1.14172	4.45118e-06	-0.0865549	0.501892	1.2191	2.50345e-06	arp6-db	S-locus lectin protein kinase family protein
AT2G19150	A_84_P21066	-0.0307421	0.933682	-0.184517	0.619776	-1.1442	0.0104884	db	Pectin lyase-like superfamily protein
AT2G19190	A_84_P14446	0.0534088	0.825899	-0.923427	0.00314328	1.35086	0.000223896	db	FLG22-induced receptor-like kinase 1
AT2G19200	A_84_P521588	-0.930146	0.0845354	-0.333882	0.504657	-2.01742	0.00224189	db	pseudogene of hypothetical protein (DUF626)
AT2G19240	A_84_P509156	-1.4296	2.81751e-06	-0.159174	0.306668	-1.29531	6.66538e-06	arp6-db	Ypt/Rab-GAP domain of gyp1p superfamily protein
AT2G19260	A_84_P502951	-0.300776	0.685804	-0.130711	0.859893	-2.07883	0.0183452	db	RING/FYVE/PHD zinc finger superfamily protein
AT2G19590	A_84_P793175	0.235367	0.670843	0.529996	0.348587	-1.27585	0.0414124	db	ACC oxidase 1
AT2G19610	A_84_P518918	1.15648	0.00198527	0.212546	0.458568	1.24863	0.00119186	arp6-db	RING/U-box superfamily protein
AT2G19610	A_84_P867063	1.26114	1.49361e-05	0.148782	0.368672	1.35182	8.25612e-06	arp6-db	RING/U-box superfamily protein
AT2G19650	A_84_P18267	0.170627	0.429638	-0.0421296	0.842931	1.02185	0.000660215	db	Cysteine/Histidine-rich C1 domain family protein
AT2G19796;AT2G19802	A_84_P857107	-1.0467	0.0409993	-1.12393	0.030633	-1.06648	0.0380527	arp6-otu5-db	transmembrane protein
AT2G19800	A_84_P71564	0.85122	0.180957	1.23006	0.065923	2.26804	0.00397436	db	myo-inositol oxygenase 2
AT2G20080	A_84_P567667	-0.503002	0.179551	-0.646859	0.0936112	-1.77508	0.000540422	db	hypothetical protein
AT2G20140	A_84_P22902	-0.0250972	0.988709	0.0205824	0.99074	-4.4864	0.0293304	db	AAA-type ATPase family protein
AT2G20142	A_84_P229729	0.649236	0.119809	-0.389525	0.32997	1.28471	0.00768022	db	Toll-Interleukin-Resistance (TIR) domain family protein
AT2G20520	A_84_P17253	-0.80478	0.0743648	-0.2921	0.483756	-1.73116	0.001782	db	FASCICLIN-like arabinogalactan 6
AT2G20550	A_84_P23875	-0.634366	0.00239477	-0.145552	0.37201	-1.12838	3.35149e-05	db	HSP40/DnaJ peptide-binding protein
AT2G20720	A_84_P150188	-1.0124	0.000399509	-0.566793	0.0148001	-1.45011	2.33847e-05	arp6-db	Pentatricopeptide repeat (PPR) superfamily protein
AT2G20770	A_84_P169693	-0.167551	0.706393	-0.432363	0.341575	-1.56882	0.00521355	db	GCR2-like 2
AT2G20800	A_84_P13464	3.28238	6.91752e-07	0.956972	0.00830627	4.09453	9.20419e-08	arp6-db	NAD(P)H dehydrogenase B4
AT2G20835	A_84_P16994	1.55011	1.81721e-05	0.365416	0.0965485	1.49905	2.40665e-05	arp6-db	hypothetical protein
AT2G20880	A_84_P10627	-0.945001	0.00643357	-0.39644	0.177955	-1.31023	0.000802449	db	Integrase-type DNA-binding superfamily protein
AT2G20980	A_84_P585522	-0.081636	0.876594	0.0337767	0.948742	-1.19071	0.044524	db	minichromosome maintenance 10
AT2G21220	A_84_P23871	0.843443	0.000805783	-0.0917929	0.613186	1.12868	9.03272e-05	db	SAUR-like auxin-responsive protein family
AT2G21235	A_84_P125471	1.52956	0.00014134	0.173001	0.508653	1.70569	5.94372e-05	arp6-db	Basic-leucine zipper (bZIP) transcription factor family protein
AT2G21240	A_84_P293434	-0.0240052	0.969479	-0.0969165	0.877316	-1.78832	0.0172448	db	basic pentacysteine 4
AT2G21260	A_84_P11651	1.1814	1.1012e-05	-0.0570526	0.697772	1.40033	2.51373e-06	arp6-db	NAD(P)-linked oxidoreductase superfamily protein
AT2G21450	A_84_P583738	1.39826	1.39478e-05	0.195943	0.286091	1.21728	4.4312e-05	arp6-db	chromatin remodeling 34
AT2G21470	A_84_P16377	-0.480139	0.338344	-0.0345942	0.943506	-1.10238	0.0454603	db	SUMO-activating enzyme 2
AT2G21550	A_84_P21959	-0.0287103	0.958314	-0.0665273	0.903631	-1.29965	0.0376895	db	Bifunctional dihydrofolate reductase/thymidylate synthase
AT2G21640	A_84_P266810	1.48077	0.000849173	-0.576718	0.0926192	1.68785	0.000333285	arp6-db	marker for oxidative stress response protein
AT2G21640	A_84_P788434	1.64629	4.99326e-06	0.200325	0.295961	1.13168	0.000113195	arp6-db	marker for oxidative stress response protein
AT2G21650	A_84_P153835	-0.369467	0.376163	1.11001	0.0201911	-0.0663143	0.871115	otu5	Homeodomain-like superfamily protein
AT2G21730	A_84_P288260	1.46828	0.0241364	-0.0956573	0.864205	0.0121821	0.982609	arp6	cinnamyl alcohol dehydrogenase homolog 2
AT2G21770	A_84_P22982	1.24248	2.78823e-05	0.0726107	0.67405	1.24815	2.6846e-05	arp6-db	cellulose synthase A9
AT2G21850	A_84_P756461	1.50449	3.01112e-05	0.35442	0.11509	1.73069	9.23173e-06	arp6-db	Cysteine/Histidine-rich C1 domain family protein
AT2G21850	A_84_P835261	1.50337	6.06772e-07	-0.0902901	0.505502	1.54969	4.61149e-07	arp6-db	Cysteine/Histidine-rich C1 domain family protein
AT2G21890;AT2G21730	A_84_P755885	1.5091	5.19558e-06	-0.152223	0.384072	1.40342	9.72376e-06	arp6-db	cinnamyl alcohol dehydrogenase homolog 2 | cinnamyl alcohol dehydrogenase homolog 3
AT2G22500	A_84_P22967	1.20895	0.000757837	0.100584	0.69478	0.529433	0.0604419	arp6	uncoupling protein 5
AT2G22630	A_84_P863621	-0.775916	0.226747	-0.34662	0.576386	-2.26777	0.00427695	db	AGAMOUS-like 17
AT2G22800	A_84_P22073	-0.965362	0.00432116	-0.310942	0.260812	-1.46672	0.000249754	db	Homeobox-leucine zipper protein family
AT2G22920	A_84_P833949	-0.447261	0.129875	-0.294326	0.301995	-1.08316	0.0027438	db	serine carboxypeptidase-like 12
AT2G22920	A_84_P862353	-0.544549	0.00903055	-0.355963	0.0600634	-1.43193	8.26193e-06	db	serine carboxypeptidase-like 12
AT2G22930	A_84_P13562	-0.90351	0.274353	-0.0886644	0.911459	-2.12808	0.0232428	db	UDP-Glycosyltransferase superfamily protein
AT2G22980	A_84_P21085	-0.566849	0.0525655	-0.781205	0.0129218	-2.13384	1.11376e-05	db	serine carboxypeptidase-like 13
AT2G22990	A_84_P22031	-0.571956	0.00244751	-0.329737	0.041954	-1.10798	1.69076e-05	db	sinapoylglucose 1
AT2G22990	A_84_P852616	-0.707437	0.00391581	-0.422944	0.0488286	-1.37719	3.05651e-05	db	sinapoylglucose 1
AT2G23100	A_84_P532232	2.18873	0.000104859	0.554747	0.139912	2.43509	4.48184e-05	arp6-db	Cysteine/Histidine-rich C1 domain family protein
AT2G23100	A_84_P838344	1.58167	0.000523867	0.392918	0.235049	1.82606	0.000178904	arp6-db	Cysteine/Histidine-rich C1 domain family protein
AT2G23130	A_84_P23884	0.648446	0.089098	0.725151	0.0618344	1.07492	0.011416	db	arabinogalactan protein 17
AT2G23150	A_84_P21992	0.659224	0.0173023	-0.114545	0.629225	1.11706	0.000735509	db	natural resistance-associated macrophage protein 3
AT2G23170	A_84_P282640	0.663934	0.0256679	0.680285	0.0230084	1.68919	6.5568e-05	db	Auxin-responsive GH3 family protein
AT2G23290	A_84_P15371	1.72685	0.0102434	1.00783	0.0906932	0.313684	0.569139	arp6	myb domain protein 70
AT2G23690	A_84_P824195	1.13023	0.00109499	0.308685	0.239319	1.45223	0.000175609	arp6-db	HTH-type transcriptional regulator
AT2G23810	A_84_P785505	1.28635	0.0110318	0.408126	0.338442	0.286962	0.49522	arp6	tetraspanin8
AT2G23810	A_84_P817991	1.29799	0.00511483	0.430543	0.255381	0.796425	0.0510147	arp6	tetraspanin8
AT2G23970	A_84_P570365	1.26884	0.0353023	0.348562	0.514658	1.36784	0.025683	arp6-db	Class I glutamine amidotransferase-like superfamily protein
AT2G23985	A_84_P757529	-0.437112	0.284824	-0.255227	0.523639	-1.01469	0.026438	db	hypothetical protein
AT2G24190	A_84_P816728	-0.781376	0.0646003	-0.146336	0.703437	-1.19512	0.0103271	db	NAD(P)-binding Rossmann-fold superfamily protein
AT2G24360	A_84_P19236	-0.176281	0.907895	-0.148776	0.922207	-4.01417	0.024605	db	Protein kinase superfamily protein
AT2G24450	A_84_P53170	0.630713	0.00724228	-0.0613259	0.748595	1.1822	9.79824e-05	db	FASCICLIN-like arabinogalactan protein 3 precursor
AT2G24580	A_84_P12592	-0.151211	0.932374	-1.05893	0.556384	-4.08676	0.0434398	db	FAD-dependent oxidoreductase family protein
AT2G24600	A_84_P283560	3.38946	0.000762698	0.857074	0.234615	2.61135	0.00390737	arp6-db	Ankyrin repeat family protein
AT2G24645	A_84_P188374	1.21738	7.5389e-07	-0.155921	0.181622	1.08291	2.14361e-06	arp6-db	Transcriptional factor B3 family protein
AT2G24645	A_84_P832733	1.04822	1.65049e-06	-0.182945	0.103632	1.18039	5.69132e-07	arp6-db	Transcriptional factor B3 family protein
AT2G24840	A_84_P11555	-0.762854	0.139191	-0.826106	0.112778	-1.46304	0.0123573	db	AGAMOUS-like 61
AT2G24850	A_84_P10609	-0.887042	0.557444	-3.80436	0.0287319	-3.10805	0.0622798	otu5	tyrosine aminotransferase 3
AT2G24850	A_84_P862159	-0.861451	0.443782	-2.80647	0.0288605	-2.40887	0.0525204	otu5	tyrosine aminotransferase 3
AT2G24860	A_84_P149898	-0.210609	0.86123	-0.16449	0.891364	-3.18505	0.0241807	db	DnaJ/Hsp40 cysteine-rich domain superfamily protein
AT2G24870	A_84_P278110	-0.887139	0.00256205	-0.345945	0.147632	-1.27682	0.000197631	db	Plant self-incompatibility protein S1 family
AT2G25160	A_84_P15386	-1.02016	0.00291434	-0.563935	0.0546511	-1.67629	8.21967e-05	arp6-db	cytochrome P450, family 82, subfamily F, polypeptide 1
AT2G25290	A_84_P502971	0.397843	0.481946	0.337751	0.548968	-1.34258	0.035046	db	Octicosapeptide/Phox/Bem1p (PB1) domain-containing protein / tetratricopeptide repeat (TPR)-containing protein
AT2G25330	A_84_P528698	1.44942	9.64413e-05	-0.0891477	0.703704	1.88036	1.12544e-05	arp6-db	TRAF-like family protein
AT2G25420	A_84_P831505	-0.84512	0.00011803	0.0102206	0.941671	-1.07131	1.70182e-05	db	transducin family protein / WD-40 repeat family protein
AT2G25440	A_84_P16401	-1.0641	0.110823	-1.31348	0.0569165	-1.75232	0.0172401	db	receptor like protein 20
AT2G25450	A_84_P17347	-0.232617	0.848594	-0.0904581	0.940764	-3.53269	0.0158329	db	2-oxoglutarate (2OG) and Fe(II)-dependent oxygenase superfamily protein
AT2G25460	A_84_P245475	2.08163	0.00852362	1.28797	0.0675615	1.00844	0.138075	arp6	EEIG1/EHBP1 protein amino-terminal domain protein
AT2G25470	A_84_P18293	0.347925	0.266127	-0.376815	0.231008	2.1991	2.6654e-05	db	receptor like protein 21
AT2G25510	A_84_P60560	-0.769702	0.190754	-1.45224	0.0259814	-1.63821	0.0149693	otu5-db	transmembrane protein
AT2G25510	A_84_P786557	-0.848097	0.156134	-1.45381	0.0266466	-1.79214	0.00989327	otu5-db	transmembrane protein
AT2G25590	A_84_P121692	-1.31828	1.35834e-05	-0.36734	0.0489402	-1.68215	1.62697e-06	arp6-db	Plant Tudor-like protein
AT2G25590	A_84_P846661	-1.73634	3.91602e-07	-0.12643	0.40025	-1.67346	5.47003e-07	arp6-db	Plant Tudor-like protein
AT2G25660	A_84_P856023	-0.0868785	0.847779	0.046129	0.918758	-1.1326	0.0300171	db	embryo defective 2410
AT2G25735	A_84_P539348	1.88246	0.00196777	0.67661	0.155898	0.944806	0.0588445	arp6	hypothetical protein
AT2G25780	A_84_P558814	-0.988892	6.43863e-05	-0.350614	0.039805	-1.56552	1.26847e-06	db	hypothetical protein (DUF1677)
AT2G26010	A_84_P239215	-1.45301	0.184763	-2.14205	0.0637119	-3.62546	0.00612298	db	plant defensin 1.3
AT2G26020	A_84_P310613	-1.45659	0.207002	-2.24996	0.0655193	-4.00064	0.00486802	db	plant defensin 1.2b
AT2G26190	A_84_P310313	1.29608	0.001214	0.205405	0.486757	0.300311	0.316344	arp6	calmodulin-binding family protein
AT2G26400	A_84_P563250	1.61195	0.0491994	-0.0526385	0.942241	1.71496	0.0388577	arp6-db	acireductone dioxygenase 3
AT2G26410	A_84_P23888	-0.181734	0.730641	0.377604	0.479229	-1.2237	0.0400359	db	IQ-domain 4
AT2G26450	A_84_P22940	0.683263	0.00115034	0.0509746	0.741029	1.03808	4.91628e-05	db	Plant invertase/pectin methylesterase inhibitor superfamily
AT2G26500	A_84_P13483	0.0148581	0.970067	-0.243439	0.54297	-1.37809	0.00581782	db	cytochrome b6f complex subunit (petM)
AT2G26500	A_84_P757941	0.0501659	0.87931	-0.197476	0.553688	-1.27602	0.00303831	db	cytochrome b6f complex subunit (petM)
AT2G26695	A_84_P591780	0.578924	0.0154977	1.25285	9.87214e-05	2.13121	1.07567e-06	otu5-db	Ran BP2/NZF zinc finger-like superfamily protein
AT2G26740	A_84_P10653	0.23966	0.776019	-0.00884614	0.991601	-2.00716	0.0371068	db	soluble epoxide hydrolase
AT2G27020	A_84_P23897	-0.0983716	0.963386	-0.20242	0.92476	-5.20322	0.0347366	db	20S proteasome alpha subunit G1
AT2G27080	A_84_P102986	2.91832	5.29561e-05	0.728139	0.110143	2.24075	0.000387455	arp6-db	Late embryogenesis abundant (LEA) hydroxyproline-rich glycoprotein family
AT2G27210	A_84_P17291	-0.272441	0.755306	-0.230375	0.791973	-2.46548	0.0178807	db	BRI1 suppressor 1 (BSU1)-like 3
AT2G27229	A_84_P758504	-0.59161	0.252255	0.0375564	0.939825	-1.21666	0.0328188	db	Pentatricopeptide repeat (PPR) superfamily protein
AT2G27402	A_84_P501191	0.528199	0.166181	0.801903	0.0478038	2.07888	0.000209874	db	plastid transcriptionally active protein
AT2G27535	A_84_P70834	1.11311	0.0171242	0.89176	0.0447551	1.33184	0.00671825	arp6-db	ribosomal protein L10A family protein
AT2G27660	A_84_P503876	0.532687	0.0654418	0.0602595	0.81904	1.1076	0.0016496	db	Cysteine/Histidine-rich C1 domain family protein
AT2G27690	A_84_P20120	3.03273	0.0150734	2.27443	0.0508507	3.24011	0.0108707	arp6-db	cytochrome P450, family 94, subfamily C, polypeptide 1
AT2G27880	A_84_P19176	7.37556	4.04553e-13	0.719142	0.000543618	7.89555	2.10423e-13	arp6-db	Argonaute family protein
AT2G28120	A_84_P12570	0.798446	0.0876044	0.490014	0.269889	1.40785	0.00812239	db	Major facilitator superfamily protein
AT2G28140	A_84_P559716	0.937844	0.00340826	0.842362	0.0064307	1.47387	0.000142599	db	enabled-like protein (DUF1635)
AT2G28210	A_84_P573065	-1.05559	6.89271e-06	-0.0206922	0.867354	-0.431099	0.00538012	arp6	alpha carbonic anhydrase 2
AT2G28490	A_84_P17288	1.61466	0.000780652	0.191511	0.580483	0.861057	0.0286219	arp6	RmlC-like cupins superfamily protein
AT2G28560	A_84_P757473	-1.64571	0.0004991	-0.0108076	0.973796	-1.90466	0.000166728	arp6-db	DNA repair (Rad51) family protein
AT2G28560	A_84_P788302	-1.1774	1.32787e-05	-0.104699	0.48815	-1.15647	1.54607e-05	arp6-db	DNA repair (Rad51) family protein
AT2G28605	A_84_P14162	-0.293729	0.231329	-0.165234	0.48939	-1.08931	0.000882636	db	Photosystem II reaction center PsbP family protein
AT2G28710	A_84_P12522	-0.422356	0.311249	-0.324791	0.430843	-1.3374	0.00763785	db	C2H2-type zinc finger family protein
AT2G28720	A_84_P861121	-0.527139	0.426597	-0.0523738	0.935844	-1.524	0.0399882	db	Histone superfamily protein
AT2G28740	A_84_P17287	-0.158597	0.882494	-0.118343	0.912151	-2.92454	0.0211325	db	histone H4
AT2G28755	A_84_P610462	0.0677101	0.871894	0.0263754	0.949884	-1.11573	0.0226591	db	UDP-D-glucuronate carboxy-lyase-like protein
AT2G28780	A_84_P297814	1.58065	3.31064e-06	1.41815	8.49834e-06	1.29697	1.81776e-05	arp6-otu5-db	P-hydroxybenzoic acid efflux pump subunit
AT2G28830	A_84_P503880	1.10454	6.13924e-06	0.131996	0.315096	1.11105	5.83456e-06	arp6-db	armadillo/beta-catenin repeat protein
AT2G28880	A_84_P11615	-1.43301	0.166121	-0.104073	0.915092	-3.69126	0.00389452	db	para-aminobenzoate (PABA) synthase family protein
AT2G28990	A_84_P20184	-0.479137	0.140108	-0.0907611	0.767158	-1.26268	0.00187718	db	Leucine-rich repeat protein kinase family protein
AT2G29140	A_84_P14444	-0.218645	0.584878	-0.0777956	0.844751	-1.02343	0.0260727	db	pumilio 3
AT2G29350	A_84_P558829	-2.21874	0.157073	-4.01859	0.0212143	-1.17844	0.43282	otu5	senescence-associated gene 13
AT2G29460	A_84_P14441	-1.45804	0.0192007	-1.93659	0.00435759	-2.00335	0.00357183	arp6-otu5-db	glutathione S-transferase tau 4
AT2G29470	A_84_P12551	-0.859277	0.280548	-1.95428	0.0284853	-1.45692	0.0837059	otu5	glutathione S-transferase tau 3
AT2G29730	A_84_P14394	-0.371528	0.0294748	0.183896	0.23592	-2.15298	6.1095e-08	db	UDP-glucosyl transferase 71D1
AT2G29750	A_84_P12504	-0.105049	0.650234	-0.141051	0.544408	-1.00337	0.00131724	db	UDP-glucosyl transferase 71C1
AT2G29760	A_84_P194524	0.319412	0.0803665	0.481368	0.0152577	1.01263	0.000120409	db	Tetratricopeptide repeat (TPR)-like superfamily protein
AT2G29870	A_84_P68924	1.23473	0.00256942	1.15633	0.00385856	0.419539	0.2014	arp6-otu5	Aquaporin-like superfamily protein
AT2G29920	A_84_P264760	-1.38766	0.000505955	-0.978094	0.00506084	-1.5089	0.000272304	arp6-db	hypothetical protein
AT2G29960	A_84_P834260	0.0319818	0.950951	-0.263136	0.615408	-1.5058	0.0158188	db	cyclophilin 5
AT2G30060	A_84_P17299	-0.516165	0.458564	-0.452526	0.514225	-2.04792	0.0136957	db	Pleckstrin homology (PH) domain superfamily protein
AT2G30130	A_84_P229519	-0.456063	0.400086	-0.177563	0.738899	-1.59728	0.0126915	db	Lateral organ boundaries (LOB) domain family protein
AT2G30505	A_84_P829378	-0.568557	0.0403024	-0.0880632	0.721668	-1.08437	0.00122616	db	Late embryogenesis abundant (LEA) hydroxyproline-rich glycoprotein family
AT2G30570	A_84_P862579	-0.391769	0.654319	-0.635775	0.471707	-1.95369	0.0470098	db	photosystem II reaction center W
AT2G30600	A_84_P304680	1.12431	0.0129356	0.737852	0.0735026	1.1113	0.0137082	arp6-db	BTB/POZ domain-containing protein
AT2G30760	A_84_P573956	-1.05904	0.00143347	-0.350488	0.175949	-0.607321	0.0306365	arp6	hypothetical protein
AT2G30766	A_84_P758588	-1.01457	0.0290262	-0.140278	0.728428	-0.57563	0.175476	arp6	hypothetical protein
AT2G31010	A_84_P843621	1.05418	0.0278856	0.369564	0.385305	0.965621	0.0401537	arp6	Protein kinase superfamily protein
AT2G31081	A_84_P99106	-1.06532	0.00143283	0.441214	0.0986386	-1.21131	0.000587248	arp6-db	CLAVATA3/ESR-RELATED 4
AT2G31082	A_84_P170463	-1.47024	0.000141977	0.0774392	0.7562	-1.44259	0.000164537	arp6-db	CLAVATA3/ESR-RELATED 7
AT2G31680	A_84_P16300	0.926008	0.0556433	1.14892	0.0233424	0.904083	0.0605726	otu5	RAB GTPase homolog A5D
AT2G31730	A_84_P546454	1.07601	0.000107068	0.475201	0.0202408	1.55799	4.89138e-06	arp6-db	basic helix-loop-helix (bHLH) DNA-binding superfamily protein
AT2G31730	A_84_P826867	1.12749	0.000150891	0.368416	0.0787292	1.4717	1.73311e-05	arp6-db	basic helix-loop-helix (bHLH) DNA-binding superfamily protein
AT2G31730	A_84_P857143	1.14167	0.000383053	0.529668	0.0340131	1.63632	2.21757e-05	arp6-db	basic helix-loop-helix (bHLH) DNA-binding superfamily protein
AT2G31750	A_84_P820459	-0.158944	0.902256	0.13191	0.918806	-2.97825	0.042844	db	UDP-glucosyl transferase 74D1
AT2G31880	A_84_P18180	1.21839	0.00737346	0.168621	0.646382	0.516688	0.179554	arp6	Leucine-rich repeat protein kinase family protein
AT2G31945	A_84_P548213	1.10011	0.00248239	-0.0728408	0.793847	0.295479	0.302293	arp6	transmembrane protein
AT2G32010	A_84_P839424	-0.49094	0.474573	-0.354003	0.603496	-1.83498	0.0215275	db	CVP2 like 1
AT2G32020	A_84_P21126	1.02222	7.27093e-05	-0.101888	0.526028	1.34115	7.54282e-06	arp6-db	Acyl-CoA N-acyltransferases (NAT) superfamily protein
AT2G32030	A_84_P20180	1.54966	0.000871915	-0.193995	0.56512	0.998814	0.0125083	arp6	Acyl-CoA N-acyltransferases (NAT) superfamily protein
AT2G32130	A_84_P209868	1.48739	0.0074136	0.244358	0.588895	0.341441	0.453604	arp6	intracellular protein transporter, putative (DUF641)
AT2G32140	A_84_P14505	1.79652	0.00213266	0.2455	0.57895	1.47973	0.00678028	arp6-db	transmembrane receptor
AT2G32200	A_84_P576622	2.89931	0.0175745	0.452452	0.659598	1.95621	0.0812418	arp6	cysteine-rich/transmembrane domain A-like protein
AT2G32210	A_84_P280220	1.53612	0.0454556	0.362411	0.596426	0.995608	0.166273	arp6	cysteine-rich/transmembrane domain A-like protein
AT2G32310	A_84_P755940	-0.870087	0.00317191	-1.02589	0.00108122	-0.717382	0.00966776	otu5	CCT motif family protein
AT2G32440	A_84_P13488	-0.967767	1.79718e-06	-0.165209	0.113399	-1.00653	1.26684e-06	db	ent-kaurenoic acid hydroxylase 2
AT2G32487	A_84_P757912	-0.411092	0.070643	0.0370245	0.858572	-1.06817	0.000405925	db	hypothetical protein
AT2G32510	A_84_P19214	-0.931105	0.0213388	-0.363116	0.309119	-1.40877	0.00218023	db	mitogen-activated protein kinase kinase kinase 17
AT2G32530	A_84_P524292	-1.58269	0.00109303	0.696447	0.0709574	-0.609302	0.107266	arp6	cellulose synthase-like B3
AT2G32530	A_84_P232159	-1.25342	0.0009308	0.253253	0.365322	-1.10095	0.00221705	arp6-db	cellulose synthase-like B3
AT2G32550	A_84_P511862	1.00028	0.000379448	-0.065581	0.734324	1.16551	0.000118152	arp6-db	Cell differentiation, Rcd1-like protein
AT2G32680	A_84_P836180	-0.494028	0.301388	-1.12903	0.0330019	-0.888999	0.0793935	otu5	receptor like protein 23
AT2G32770	A_84_P22007	-1.09808	0.000134277	0.0297041	0.872168	-1.33451	2.78073e-05	arp6-db	purple acid phosphatase 13
AT2G32795	A_84_P757858	-1.37141	4.10848e-05	0.0778756	0.696384	-1.1431	0.000175329	arp6-db	other_RNA
AT2G33020	A_84_P22923	-0.76707	0.165034	-1.72826	0.00769809	-0.873515	0.119305	otu5	receptor like protein 24
AT2G33340	A_84_P514526	-0.699196	0.669197	-0.376	0.817582	-3.68811	0.0455021	db	MOS4-associated complex 3B
AT2G33380	A_84_P21026	-0.28895	0.521179	-1.50178	0.00700125	-0.554245	0.23233	otu5	Caleosin-related family protein
AT2G33420	A_84_P283190	2.17559	2.5097e-05	-0.273762	0.367404	2.03179	4.41585e-05	arp6-db	hypothetical protein (DUF810)
AT2G33460	A_84_P604259	-0.368684	0.189798	-0.0819874	0.760417	-1.09439	0.00202735	db	ROP-interactive CRIB motif-containing protein 1
AT2G33570	A_84_P180484	0.919903	0.00107319	0.675357	0.00736804	1.53821	2.04494e-05	db	glycosyltransferase family protein (DUF23)
AT2G33580	A_84_P13462	2.17034	0.000621509	0.443929	0.322532	1.34498	0.0112885	arp6-db	Protein kinase superfamily protein
AT2G33640	A_84_P518088	-1.54368	2.69902e-06	-0.0746539	0.648011	-1.29842	1.21041e-05	arp6-db	DHHC-type zinc finger family protein
AT2G33740	A_84_P21134	-0.271996	0.66357	-0.168746	0.786536	-1.97901	0.0100259	db	Nitrogen regulatory PII-like, alpha/beta
AT2G33750	A_84_P550871	-0.0375743	0.895571	-0.27777	0.3435	-1.13845	0.00238538	db	purine permease 2
AT2G33770	A_84_P184524	0.334471	0.869156	-0.0524441	0.979377	-4.751	0.0401126	db	phosphate 2
AT2G33790	A_84_P22080	-0.527981	0.0538106	-0.626275	0.0270507	-1.21637	0.000554394	db	arabinogalactan protein 30
AT2G33790	A_84_P869688	-0.632349	0.0520754	-0.724763	0.0303048	-1.4485	0.00057053	db	arabinogalactan protein 30
AT2G33800	A_84_P808299	-0.300992	0.598592	-0.130038	0.81889	-1.51682	0.0229693	db	Ribosomal protein S5 family protein
AT2G33830	A_84_P811729	0.695347	0.0146185	-0.600344	0.028967	-1.22057	0.00044644	db	Dormancy/auxin associated family protein
AT2G34010	A_84_P565934	0.799982	0.00997242	0.460336	0.0966478	1.25313	0.000594111	db	verprolin
AT2G34390	A_84_P14498	1.04125	0.0140291	1.1009	0.010537	0.53188	0.157959	arp6-otu5	NOD26-like intrinsic protein 2;1
AT2G34510	A_84_P206718	1.27285	0.012294	0.79371	0.0835159	1.21718	0.015333	arp6-db	choice-of-anchor C domain protein, putative (Protein of unknown function, DUF642)
AT2G34600	A_84_P610481	2.79567	0.00304634	3.26754	0.00115205	2.79177	0.00307174	arp6-otu5-db	jasmonate-zim-domain protein 7
AT2G34655	A_84_P516320	-0.98492	2.06924e-05	-0.148951	0.272781	-1.24502	2.74918e-06	db	hypothetical protein
AT2G34960	A_84_P13503	1.13557	5.52847e-07	0.334375	0.00684917	1.55945	3.0019e-08	arp6-db	cationic amino acid transporter 5
AT2G35290	A_84_P183724	2.99946	5.83388e-05	0.456604	0.311228	2.47481	0.000249333	arp6-db	hypothetical protein
AT2G35300	A_84_P18193	0.993903	0.0667478	-0.178704	0.717207	1.13475	0.0410942	db	Late embryogenesis abundant protein, group 1 protein
AT2G35310	A_84_P53500	1.08207	1.11762e-05	0.285636	0.0549459	1.53762	5.04267e-07	arp6-db	Transcriptional factor B3 family protein
AT2G35430	A_84_P593587	-0.0428751	0.924312	0.129853	0.774017	-1.01907	0.0450643	db	Zinc finger C-x8-C-x5-C-x3-H type family protein
AT2G35658	A_84_P758556	1.49518	0.00101552	0.404566	0.237198	0.586273	0.0990029	arp6	transmembrane protein
AT2G35658	A_84_P758693	1.56077	0.00067481	0.343587	0.302774	0.624473	0.0773493	arp6	transmembrane protein
AT2G35710	A_84_P268870	1.89641	0.000773196	0.678579	0.11097	0.962152	0.0333766	arp6	Nucleotide-diphospho-sugar transferases superfamily protein
AT2G35738	A_84_P757831	-0.546437	0.231699	-0.218336	0.621203	-1.03565	0.0373266	db	Natural antisense transcript overlaps with AT2G35740
AT2G35860	A_84_P843446	-0.192645	0.876601	0.0795473	0.948846	-3.00895	0.0348036	db	FASCICLIN-like arabinogalactan protein 16 precursor
AT2G35950	A_84_P756407	1.77105	1.10121e-07	0.155066	0.253056	2.05558	2.77152e-08	arp6-db	embryo sac development arrest 12
AT2G35980	A_84_P23919	-0.696172	0.0583556	-1.91188	0.000180651	-0.395688	0.25107	otu5	Late embryogenesis abundant (LEA) hydroxyproline-rich glycoprotein family
AT2G36050	A_84_P295294	0.327424	0.410024	0.396026	0.323203	1.06527	0.0201234	db	ovate family protein 15
AT2G36110	A_84_P544696	1.47248	0.000160178	-0.0630091	0.803682	1.65643	6.30887e-05	arp6-db	Polynucleotidyl transferase, ribonuclease H-like superfamily protein
AT2G36240	A_84_P11629	-0.215413	0.777732	-0.220475	0.772676	-2.04797	0.0224791	db	pentatricopeptide (PPR) repeat-containing protein
AT2G36295	A_84_P789416	-0.866217	0.00368711	-0.47932	0.0624007	-1.24289	0.000315151	db	hypothetical protein
AT2G36360	A_84_P852180	-0.150544	0.867552	0.0644486	0.943045	-2.55841	0.0176489	db	Galactose oxidase/kelch repeat superfamily protein
AT2G36640	A_84_P18221	1.80976	0.00176788	0.0742001	0.863348	0.217667	0.615822	arp6	embryonic cell protein 63
AT2G36660	A_84_P19167	1.76239	3.10674e-08	0.512514	0.00103655	2.11611	5.61504e-09	arp6-db	poly(A) binding protein 7
AT2G36680	A_84_P135795	-0.0849081	0.93566	-0.00160562	0.998782	-2.72707	0.0263967	db	Modifier of rudimentary (Mod(r)) protein
AT2G36710	A_84_P22949	-1.49358	2.42836e-07	0.823345	4.40208e-05	-1.21	1.62216e-06	arp6-db	Pectin lyase-like superfamily protein
AT2G36750	A_84_P19166	-1.08508	0.042978	-0.136394	0.774526	0.127239	0.789229	arp6	UDP-glucosyl transferase 73C1
AT2G36881	A_84_P758377	-0.371871	0.511953	-0.556041	0.333977	-1.80296	0.00909785	db
AT2G36985	A_84_P577535	1.13374	2.05858e-05	-0.0881972	0.563191	0.950898	8.69013e-05	arp6	DVL family protein
AT2G37025	A_84_P503909	0.802781	0.0521289	0.306205	0.417221	1.03171	0.0181633	db	TRF-like 8
AT2G37030	A_84_P13527	2.16132	0.000410535	0.7437	0.0985613	-0.0887384	0.831533	arp6	SAUR-like auxin-responsive protein family
AT2G37160	A_84_P846256	-0.221491	0.679718	-0.257093	0.632362	-1.2205	0.0429689	db	Transducin/WD40 repeat-like superfamily protein
AT2G37200	A_84_P132585	-0.558231	0.229536	-0.386142	0.395768	-1.22727	0.0196309	db	Uncharacterized protein family (UPF0497)
AT2G37340	A_84_P848476	-0.00170123	0.995441	-0.047513	0.8733	-1.01108	0.00628547	db	arginine/serine-rich zinc knuckle-containing protein 33
AT2G37600	A_84_P22041	0.123291	0.922183	0.0705958	0.955386	-3.05101	0.0353326	db	Ribosomal protein L36e family protein
AT2G37700	A_84_P22042	-1.1575	0.00014732	-0.253757	0.216282	-0.970927	0.000551059	arp6	Fatty acid hydroxylase superfamily
AT2G37700	A_84_P581096	-1.07031	0.00633499	-0.171176	0.591196	-0.867271	0.0189844	arp6	Fatty acid hydroxylase superfamily
AT2G37740	A_84_P14476	0.426362	0.482787	0.38086	0.529541	1.74402	0.0150148	db	zinc-finger protein 10
AT2G37900	A_84_P23923	1.25653	0.030339	0.356287	0.486065	-0.821076	0.128177	arp6	Major facilitator superfamily protein
AT2G38025	A_84_P133685	-0.24688	0.580042	-0.0422923	0.923825	-1.22557	0.0191732	db	Cysteine proteinases superfamily protein
AT2G38120	A_84_P107652	-0.441546	0.749479	-0.450864	0.744408	-3.30531	0.0365459	db	Transmembrane amino acid transporter family protein
AT2G38130	A_84_P11646	0.0968303	0.936194	-0.378513	0.754982	-2.73731	0.0456992	db	Acyl-CoA N-acyltransferases (NAT) superfamily protein
AT2G38195;AT2G38185	A_84_P263430	-0.570514	0.104811	-0.118186	0.718359	-1.19761	0.00407538	db	RING/U-box superfamily protein
AT2G38210;AT2G38230	A_84_P859545	-0.474101	0.128075	-0.176589	0.548967	-1.24155	0.00162555	db	putative PDX1-like protein 4 | pyridoxine biosynthesis 1.1
AT2G38220;AT2G38195	A_84_P825932	-0.379315	0.390153	-0.00587834	0.989148	-1.10005	0.0275533	db	RING/U-box superfamily protein
AT2G38260	A_84_P789221	-0.248133	0.597352	0.0391014	0.933133	-1.09557	0.0388847	db	pseudogene of acetyl Co-enzyme a carboxylase carboxyltransferase alpha subunit
AT2G38380	A_84_P22055	0.284983	0.49793	0.191365	0.646643	-1.22217	0.0142537	db	Peroxidase superfamily protein
AT2G38400	A_84_P20163	1.08475	2.1858e-06	0.354008	0.00906278	0.851026	1.7837e-05	arp6	alanine:glyoxylate aminotransferase 3
AT2G38420	A_84_P95956	-0.0915392	0.945689	-0.301898	0.822481	-3.00573	0.0477502	db	Pentatricopeptide repeat (PPR) superfamily protein
AT2G38465	A_84_P539392	0.606627	0.57434	-0.379922	0.723493	-2.70457	0.0294178	db	hypothetical protein
AT2G38680	A_84_P573101	-1.24002	3.47527e-06	0.0371637	0.782632	-1.06992	1.24457e-05	arp6-db	5'-nucleotidase / magnesium ion binding protein
AT2G38695	A_84_P560650	-2.09189	4.60148e-08	0.0837155	0.555535	-1.87574	1.25994e-07	arp6-db	Gag-Pol polyprotein/retrotransposon
AT2G38740	A_84_P785362	-0.484146	0.763554	-0.350549	0.827359	-4.17389	0.0260831	db	Haloacid dehalogenase-like hydrolase (HAD) superfamily protein
AT2G38790	A_84_P224809	1.07845	0.00431039	0.0914596	0.759543	0.239411	0.429712	arp6	hypothetical protein
AT2G38823	A_84_P568618	1.30616	0.0061329	0.616928	0.130404	2.49438	6.88994e-05	arp6-db	hypothetical protein
AT2G38980	A_84_P756524	-0.238088	0.615448	-0.12473	0.791359	-1.23009	0.0247861	db	pseudogene of cationic amino acid transporter 4
AT2G39000	A_84_P274610	-0.317667	0.7233	-0.324227	0.71787	-2.0011	0.0476199	db	Acyl-CoA N-acyltransferases (NAT) superfamily protein
AT2G39010	A_84_P13509	-0.0958508	0.864515	-0.147463	0.793171	-1.30376	0.0412421	db	plasma membrane intrinsic protein 2E
AT2G39030	A_84_P91639	-2.4288	0.137939	-3.80555	0.0315001	-3.15171	0.0640844	otu5	Acyl-CoA N-acyltransferases (NAT) superfamily protein
AT2G39180	A_84_P22058	0.665001	0.00904436	0.203625	0.342932	1.03703	0.000538178	db	CRINKLY4 related 2
AT2G39240	A_84_P522542	1.41471	4.65502e-06	-0.244241	0.146226	1.3013	9.58631e-06	arp6-db	RNA polymerase I specific transcription initiation factor RRN3 protein
AT2G39250	A_84_P123822	-0.505308	0.0459308	-0.604127	0.0215845	-1.17752	0.000374816	db	Integrase-type DNA-binding superfamily protein
AT2G39250	A_84_P827553	-0.510873	0.00793753	-0.678528	0.00139539	-1.0406	5.74389e-05	db	Integrase-type DNA-binding superfamily protein
AT2G39510	A_84_P20167	1.04615	0.032478	2.25034	0.000384253	1.8056	0.00174895	arp6-otu5-db	nodulin MtN21 /EamA-like transporter family protein
AT2G39510	A_84_P828798	0.96582	0.0231818	2.03458	0.000239027	1.51147	0.00194329	otu5-db	nodulin MtN21 /EamA-like transporter family protein
AT2G39650	A_84_P545592	1.5185	0.00715785	0.696326	0.147276	1.09077	0.0347269	arp6-db	cruciferin (DUF506)
AT2G39760	A_84_P23882	-0.311218	0.850552	-0.00951973	0.995397	-4.34108	0.0247963	db	BTB/POZ/MATH-domains containing protein
AT2G39795	A_84_P585587	-0.318168	0.795633	-0.154459	0.899787	-3.35365	0.0208496	db	Mitochondrial glycoprotein family protein
AT2G39820	A_84_P19151	0.485808	0.016598	0.545725	0.00913781	1.12744	6.31257e-05	db	Translation initiation factor IF6
AT2G39850	A_84_P834687	-0.443819	0.0257216	-0.106542	0.5418	-1.23486	3.08835e-05	db	Subtilisin-like serine endopeptidase family protein
AT2G39855	A_84_P586474	-0.963401	0.00122607	-0.946757	0.00137928	-1.52938	3.70478e-05	db	plant/protein
AT2G40000	A_84_P15329	1.27592	0.0131847	0.48785	0.269276	-0.561891	0.208163	arp6	ortholog of sugar beet HS1 PRO-1 2
AT2G40000	A_84_P858544	1.36833	0.00368983	0.596161	0.125909	-0.376284	0.315102	arp6	ortholog of sugar beet HS1 PRO-1 2
AT2G40000	A_84_P802987	0.987067	0.216467	0.357541	0.641208	-2.16853	0.0174042	db	ortholog of sugar beet HS1 PRO-1 2
AT2G40010	A_84_P16275	0.215102	0.104236	0.89745	2.59845e-05	1.37031	6.50129e-07	db	Ribosomal protein L10 family protein
AT2G40250	A_84_P14479	0.739225	0.003293	-0.202686	0.313496	1.02908	0.000344118	db	SGNH hydrolase-type esterase superfamily protein
AT2G40330	A_84_P174151	0.421847	0.162342	0.615608	0.0529046	1.08059	0.00338328	db	PYR1-like 6
AT2G40390	A_84_P584694	-1.01452	0.00129191	-0.284051	0.239083	-0.721456	0.0101605	arp6	neuronal PAS domain protein
AT2G40610	A_84_P11569	-1.11532	0.0709842	-0.459366	0.420002	-2.11044	0.0038893	db	expansin A8
AT2G40610	A_84_P788919	-0.891125	0.0538892	-0.618429	0.159257	-1.77372	0.00159543	db	expansin A8
AT2G40610	A_84_P806966	-1.08579	0.0791169	-0.469983	0.412757	-2.07754	0.00443077	db	expansin A8
AT2G40765	A_84_P860926	0.0916068	0.938852	0.0183081	0.987766	-2.83607	0.0379319	db	transmembrane protein
AT2G40880	A_84_P15364	-0.235839	0.66574	-0.281641	0.606766	-1.59668	0.0146985	db	cystatin A
AT2G40960	A_84_P168683	-3.28489	1.51328e-09	-0.0627903	0.683772	-5.45806	1.20683e-11	arp6-db	Single-stranded nucleic acid binding R3H protein
AT2G41010	A_84_P124252	2.4717	0.000288998	0.974455	0.0504531	2.2584	0.000547373	arp6-db	calmodulin (CAM)-binding protein of 25 kDa
AT2G41100	A_84_P870348	2.03025	0.00505811	0.929701	0.124293	0.890777	0.138739	arp6	Calcium-binding EF hand family protein
AT2G41230	A_84_P297904	-0.141544	0.801088	0.464778	0.416314	1.91608	0.00665322	db	ORGAN SIZE-like protein
AT2G41310	A_84_P755365	-0.219989	0.485798	-0.17526	0.57682	-1.30474	0.00182945	db	response regulator 3
AT2G41342	A_84_P758412	-0.697893	0.00138468	-0.295907	0.12468	-1.13174	8.93074e-05	db	hypothetical protein
AT2G41342	A_84_P758412	-0.628783	0.00537765	-0.257624	0.133703	-1.02347	0.000366792	db	hypothetical protein
AT2G41410	A_84_P17267	1.19915	6.78246e-06	0.572586	0.00203226	1.55345	6.87731e-07	arp6-db	Calcium-binding EF-hand family protein
AT2G41410	A_84_P860679	1.236	0.00313705	0.595379	0.0888977	1.68119	0.000395727	arp6-db	Calcium-binding EF-hand family protein
AT2G41640	A_84_P849700	-1.06677	0.000849805	0.649254	0.01646	-0.615714	0.0211851	arp6	Glycosyltransferase family 61 protein
AT2G41640	A_84_P849705	-1.08098	0.000116546	0.535286	0.012157	-0.621364	0.00536582	arp6	Glycosyltransferase family 61 protein
AT2G41640	A_84_P158475	2.82716	0.000122098	0.543107	0.247401	2.22815	0.000676581	arp6-db	Glycosyltransferase family 61 protein
AT2G41730	A_84_P154655	1.09067	0.00383766	-0.0418104	0.887687	0.546957	0.0881834	arp6	calcium-binding site protein
AT2G41800	A_84_P160753	-0.467643	0.301029	-0.204422	0.642906	-1.32801	0.0124277	db	imidazolonepropionase (Protein of unknown function, DUF642)
AT2G41990	A_84_P826049	1.35832	2.54723e-06	0.167403	0.255654	1.29802	3.79669e-06	arp6-db	late embryogenesis abundant protein
AT2G42005	A_84_P170853	0.66824	0.00425895	0.275756	0.157141	1.41225	1.72821e-05	db	Transmembrane amino acid transporter family protein
AT2G42170	A_84_P568630	1.0941	0.000524426	0.564708	0.0258632	1.37909	9.00233e-05	arp6-db	Actin family protein
AT2G42300	A_84_P222236	-0.231031	0.78488	-0.25685	0.761653	-2.03682	0.0356933	db	basic helix-loop-helix (bHLH) DNA-binding superfamily protein
AT2G42360	A_84_P13546	0.620782	0.0407675	-0.110951	0.682232	1.41183	0.000358038	db	RING/U-box superfamily protein
AT2G42360	A_84_P829746	0.609148	0.0399622	-0.0627258	0.812047	1.44266	0.000254582	db	RING/U-box superfamily protein
AT2G42388	A_84_P757817	1.05458	0.00735838	-0.162487	0.61403	0.711989	0.0464725	arp6	other_rna
AT2G42485	A_84_P758031	-0.227439	0.767027	-0.108033	0.887859	-2.11457	0.0199655	db	other_rna
AT2G42530	A_84_P10613	0.233899	0.505691	-1.25933	0.00453155	-0.532568	0.14855	otu5	cold regulated 15b
AT2G42540	A_84_P23852	0.16318	0.766479	-1.6213	0.014349	0.127575	0.816212	otu5	cold-regulated 15a
AT2G42570	A_84_P816716	-0.0496456	0.951278	0.0915446	0.910317	-1.81376	0.0480374	db	TRICHOME BIREFRINGENCE-LIKE 39
AT2G42600	A_84_P17230	-0.43577	0.209576	-0.0367675	0.911847	-1.08391	0.00813891	db	phosphoenolpyruvate carboxylase 2
AT2G42720	A_84_P530528	0.630807	0.00143303	0.0626379	0.670841	1.07839	2.42808e-05	db	FBD, F-box, Skp2-like and Leucine Rich Repeat domains containing protein
AT2G42870	A_84_P164223	1.04961	0.00044509	0.584671	0.0163148	0.984791	0.00070451	arp6	phy rapidly regulated 1
AT2G42890	A_84_P846482	-0.354726	0.420601	-0.139713	0.747293	-1.19265	0.0192252	db	MEI2-like 2
AT2G42980	A_84_P22972	2.01698	0.000600523	0.774166	0.0806088	1.69588	0.00191345	arp6-db	Eukaryotic aspartyl protease family protein
AT2G43030	A_84_P801019	-0.349083	0.773518	-0.154919	0.898175	-2.78727	0.0427561	db	Ribosomal protein L3 family protein
AT2G43040	A_84_P293384	-0.583009	0.48003	-0.0150238	0.985259	-2.25332	0.0196589	db	tetratricopeptide repeat (TPR)-containing protein
AT2G43150	A_84_P21990	-0.370385	0.259632	0.00979926	0.975365	-1.23349	0.00276472	db	Proline-rich extensin-like family protein
AT2G43220	A_84_P184454	1.02529	0.000353496	0.354136	0.0939254	0.554444	0.0161848	arp6	Cysteine/Histidine-rich C1 domain family protein
AT2G43235	A_84_P190604	-0.524454	0.751119	-0.596587	0.718497	-4.15062	0.0299302	db	phosphoribosylformylglycinamidine synthase
AT2G43250	A_84_P833751	-0.31312	0.475437	0.116779	0.787611	-1.01328	0.0383593	db	transmembrane protein
AT2G43290	A_84_P16283	1.61731	1.97402e-05	0.464823	0.0514427	1.23555	0.000173846	arp6-db	Calcium-binding EF-hand family protein
AT2G43410	A_84_P817264	-0.364025	0.760389	-0.203911	0.864099	-2.85227	0.0366372	db	RNA binding protein
AT2G43465	A_84_P556230	-1.20771	9.48466e-07	-0.158822	0.181283	-1.17779	1.18737e-06	arp6-db	RNA-binding ASCH domain protein
AT2G43465	A_84_P787971	-1.20152	0.000204121	-0.196304	0.367562	-1.33452	8.99231e-05	arp6-db	RNA-binding ASCH domain protein
AT2G43510	A_84_P21958	-0.587211	0.128363	-1.12996	0.0102986	0.813371	0.0453422	otu5	trypsin inhibitor protein 1
AT2G43570	A_84_P21007	-0.572539	0.320554	-1.84279	0.00826412	-0.675938	0.246045	otu5	chitinase
AT2G43580	A_84_P20061	-1.03037	0.00220027	-0.417956	0.125598	-1.27812	0.000501924	arp6-db	Chitinase family protein
AT2G43590	A_84_P19115	-1.39985	2.92036e-05	-0.442513	0.0427747	-0.826183	0.00156559	arp6	Chitinase family protein
AT2G43590	A_84_P819307	-1.31016	0.000140417	-0.512469	0.0398083	-0.828568	0.00349641	arp6	Chitinase family protein
AT2G43610	A_84_P16277	-0.251984	0.0405283	-0.316955	0.0144988	-1.006	3.55485e-06	db	Chitinase family protein
AT2G43610	A_84_P787962	-0.236039	0.0854254	-0.306055	0.0331125	-1.01088	1.19397e-05	db	Chitinase family protein
AT2G43620	A_84_P15331	0.451469	0.0659083	-0.548895	0.0311259	1.09934	0.000561265	db	Chitinase family protein
AT2G43640	A_84_P14386	-0.142717	0.853667	-0.0845457	0.912936	-1.81712	0.0395191	db	Signal recognition particle, SRP9/SRP14 subunit
AT2G43660	A_84_P180334	1.80259	1.51099e-07	0.550672	0.00232997	1.98277	6.28036e-08	arp6-db	Carbohydrate-binding X8 domain superfamily protein
AT2G43660	A_84_P843757	1.8941	1.05019e-07	0.617016	0.00117313	2.17547	2.9126e-08	arp6-db	Carbohydrate-binding X8 domain superfamily protein
AT2G43760	A_84_P20060	-0.197309	0.716401	-0.315948	0.563129	-1.75856	0.00886276	db	molybdopterin biosynthesis MoaE family protein
AT2G43880	A_84_P10687	-1.08576	0.00012078	-0.121018	0.5064	-0.726408	0.00217466	arp6	Pectin lyase-like superfamily protein
AT2G43910	A_84_P11635	-0.00920635	0.993593	0.057929	0.959703	-2.71592	0.0383354	db	HARMLESS TO OZONE LAYER 1
AT2G43960	A_84_P557120	2.65038	1.34518e-05	0.471081	0.181974	5.02508	4.36942e-08	arp6-db	SWAP (Suppressor-of-White-APricot)/surp domain-containing protein
AT2G44080	A_84_P230289	0.827355	0.00577132	0.378166	0.138692	1.42288	0.000141398	db	ARGOS-like protein
AT2G44110	A_84_P13524	-0.449288	0.313789	-0.178662	0.681602	-1.4009	0.0085205	db	Seven transmembrane MLO family protein
AT2G44240	A_84_P81249	-2.57405	4.26284e-05	-2.35039	8.86835e-05	-2.89418	1.61049e-05	arp6-otu5-db	NEP-interacting protein (DUF239)
AT2G44370	A_84_P77129	0.804144	0.000310914	0.381901	0.0272944	1.50285	1.75318e-06	db	Cysteine/Histidine-rich C1 domain family protein
AT2G44420	A_84_P112142	0.169239	0.811171	-0.00602873	0.993198	-1.89777	0.0226812	db	protein N-terminal asparagine amidohydrolase family protein
AT2G44440	A_84_P843633	-0.463782	0.530304	0.112644	0.877513	-1.85515	0.0287404	db	Emsy N Terminus (ENT) domain-containing protein
AT2G44500	A_84_P12564	1.39631	0.00248305	0.727673	0.0597375	0.785374	0.0451429	arp6	O-fucosyltransferase family protein
AT2G44578	A_84_P757973	0.838478	0.00151792	1.0893	0.000233636	1.05146	0.00030504	otu5-db	RING/U-box superfamily protein
AT2G44590	A_84_P23960	2.96401	3.70576e-09	0.100741	0.513122	3.0075	3.23062e-09	arp6-db	DYNAMIN-like 1D
AT2G44620	A_84_P10720	-0.138402	0.791487	-0.223785	0.670062	-1.47465	0.0178709	db	mitochondrial acyl carrier protein 1
AT2G44740	A_84_P17338	-0.496914	0.00292965	-0.674935	0.000359228	-1.01654	1.35659e-05	db	cyclin p4;1
AT2G44798	A_84_P757783	-1.19072	4.97081e-05	0.0615383	0.728398	-1.34573	1.80218e-05	arp6-db	Natural antisense transcript overlaps with AT2G44800
AT2G44840	A_84_P17343	2.06712	0.00658684	0.980258	0.128174	2.06615	0.00660375	arp6-db	ethylene-responsive element binding factor 13
AT2G45023	A_84_P758450	-0.387091	0.351415	0.00165844	0.996737	-1.19585	0.0134748	db	other_rna
AT2G45290	A_84_P20090	0.864229	5.61727e-06	0.126685	0.219493	1.23154	2.37673e-07	db	Transketolase
AT2G45510	A_84_P20118	1.06762	8.41068e-06	-0.00919445	0.942803	0.981088	1.72805e-05	arp6	cytochrome P450, family 704, subfamily A, polypeptide 2
AT2G45550	A_84_P22010	1.53701	0.000192171	-0.0262753	0.922623	1.59436	0.00014476	arp6-db	cytochrome P450, family 76, subfamily C, polypeptide 4
AT2G45580	A_84_P13497	1.03805	0.015268	-0.114853	0.751584	0.469831	0.213365	arp6	cytochrome P450, family 76, subfamily C, polypeptide 3
AT2G45880	A_84_P609619	-0.0162679	0.986761	0.0663445	0.946053	-2.45286	0.030722	db	beta-amylase 7
AT2G45940	A_84_P515468	1.57823	1.26861e-05	0.20285	0.320462	1.20459	0.000116499	arp6-db	hypothetical protein (DUF295)
AT2G46030	A_84_P839319	-0.148861	0.695823	0.225036	0.556691	-1.07065	0.0172534	db	ubiquitin-conjugating enzyme 6
AT2G46200	A_84_P828262	-1.10255	0.0609693	-0.573343	0.295118	-1.82471	0.00620386	db	U11/U12 small nuclear ribonucleoprotein
AT2G46290	A_84_P17238	-1.39773	1.66914e-06	0.154902	0.281866	-1.17547	7.61116e-06	arp6-db	Transducin/WD40 repeat-like superfamily protein
AT2G46375	A_84_P506584	1.32492	1.06542e-06	-0.388915	0.0103714	0.7925	8.52679e-05	arp6	hypothetical protein
AT2G46400	A_84_P19210	2.28604	5.58508e-05	-0.283552	0.412031	1.39382	0.00203584	arp6-db	WRKY DNA-binding protein 46
AT2G46400	A_84_P786490	2.37731	5.92038e-05	-0.356026	0.328052	1.37979	0.00288308	arp6-db	WRKY DNA-binding protein 46
AT2G46640	A_84_P599862	-0.644884	0.00738576	-0.00637245	0.974036	-1.24556	7.93603e-05	db	NAD-dependent protein deacetylase HST1-like protein
AT2G46660	A_84_P23898	-0.771074	0.0693992	-0.663813	0.110045	-1.27472	0.00760779	db	cytochrome P450, family 78, subfamily A, polypeptide 6
AT2G46730	A_84_P138349	-1.20977	2.28338e-05	0.210914	0.215679	-1.1173	4.40937e-05	arp6-db	pseudogene of galacturonosyltransferase-like protein
AT2G46820	A_84_P807742	-0.0600579	0.937291	-0.314924	0.681413	-1.89371	0.0318038	db	photosystem I P subunit
AT2G46840	A_84_P217568	2.1172	3.53676e-06	0.517022	0.0446741	1.75696	1.76101e-05	arp6-db	hypothetical protein (DOMAIN OF UNKNOWN FUNCTION 724 4)
AT2G46880	A_84_P602531	-1.71634	0.0226031	-1.05984	0.124057	-2.32552	0.00476578	arp6-db	purple acid phosphatase 14
AT2G46880	A_84_P787940	-2.0074	0.0136777	-1.07866	0.134771	-2.88594	0.00175026	arp6-db	purple acid phosphatase 14
AT2G47010	A_84_P187524	0.806205	2.82548e-06	0.0847961	0.332934	1.11049	1.57993e-07	db	calcium/calcium/calmodulin-dependent Serine/Threonine-kinase
AT2G47050	A_84_P13566	2.59568	3.24923e-06	0.684991	0.0313522	1.48062	0.000324922	arp6-db	Plant invertase/pectin methylesterase inhibitor superfamily protein
AT2G47130	A_84_P13567	-0.337283	0.352378	-0.64856	0.091152	-1.76462	0.000543881	db	NAD(P)-binding Rossmann-fold superfamily protein
AT2G47350	A_84_P281480	-0.178925	0.705455	-0.059838	0.899044	-1.13571	0.0350977	db	HIT zinc finger and PAPA-1-like domain-containing protein
AT2G47400	A_84_P808852	0.0771716	0.878002	-0.223311	0.658523	-1.3955	0.0190596	db	CP12 domain-containing protein 1
AT2G47410	A_84_P832740	0.0132559	0.969707	0.0201149	0.954049	-1.06945	0.0114561	db	WD40 domain-containing protein
AT2G47450	A_84_P838894	-0.269511	0.731399	-0.20019	0.798431	-1.93575	0.0321755	db	chloroplast signal recognition particle component (CAO)
AT2G47520	A_84_P23870	1.47695	2.5018e-05	1.11201	0.000241327	1.70837	7.26924e-06	arp6-otu5-db	Integrase-type DNA-binding superfamily protein
AT2G47550	A_84_P22924	-0.455216	0.298085	0.155929	0.714123	-1.1353	0.0220823	db	Plant invertase/pectin methylesterase inhibitor superfamily
AT2G47680	A_84_P11582	0.890749	0.000404636	0.367449	0.055343	1.44205	8.39877e-06	db	zinc finger (CCCH type) helicase family protein
AT2G47770	A_84_P109472	1.93988	0.0489634	-1.94739	0.0482687	1.77015	0.067573	arp6-otu5	TSPO(outer membrane tryptophan-rich sensory protein)-like protein
AT2G47770	A_84_P863449	1.35921	0.0775558	-1.5688	0.0471706	1.25787	0.098303	otu5	TSPO(outer membrane tryptophan-rich sensory protein)-like protein
AT2G47780	A_84_P257260	2.00621	1.68887e-05	-0.55894	0.0538872	2.14431	9.58641e-06	arp6-db	Rubber elongation factor protein (REF)
AT2G47850	A_84_P60970	-0.427793	0.642296	-0.102458	0.910878	-2.3265	0.0287181	db	Zinc finger C-x8-C-x5-C-x3-H type family protein
AT2G47880	A_84_P12525	0.770149	0.00211826	1.18229	9.47216e-05	1.00957	0.00032005	otu5-db	Glutaredoxin family protein
AT2G47910	A_84_P268710	-0.0435693	0.919231	-0.140817	0.74381	-1.29139	0.0129396	db	chlororespiratory reduction 6
AT3G01220	A_84_P14517	-0.399849	0.509451	-0.143719	0.810535	-1.59686	0.0226649	db	homeobox protein 20
AT3G01300	A_84_P14522	-0.0526632	0.905105	0.101278	0.818859	-1.03761	0.0386223	db	Protein kinase superfamily protein
AT3G01390	A_84_P23988	-0.20786	0.838786	-0.226553	0.824555	-2.7418	0.0225974	db	vacuolar membrane ATPase 10
AT3G01430	A_84_P91589	1.18216	9.13744e-05	0.354012	0.0848278	1.17768	9.41696e-05	arp6-db	NHL domain protein
AT3G01440	A_84_P226169	-0.218684	0.624967	-0.30846	0.493436	-1.15789	0.0252975	db	PsbQ-like 1
AT3G01500	A_84_P856078	-0.349661	0.515137	0.179751	0.735593	-1.59121	0.0133324	db	carbonic anhydrase 1
AT3G01560	A_84_P821989	-0.183765	0.678562	-0.0742805	0.866432	-1.11181	0.0285239	db	proline-rich receptor-like kinase, putative (DUF1421)
AT3G01630	A_84_P233099	1.13954	0.0164598	-0.254784	0.530536	0.66983	0.119584	arp6	Major facilitator superfamily protein
AT3G01690	A_84_P109692	-0.233535	0.752326	-0.282879	0.702669	-1.89814	0.0273173	db	alpha/beta-Hydrolases superfamily protein
AT3G01830	A_84_P11694	1.74277	0.0021136	-1.17603	0.0186775	0.441688	0.311922	arp6-otu5	Calcium-binding EF-hand family protein
AT3G01960	A_84_P603421	0.797082	0.00342194	1.03994	0.000578743	1.4829	3.70326e-05	otu5-db	hypothetical protein
AT3G01970	A_84_P14529	0.505975	0.171008	0.0618533	0.859912	1.27997	0.0043245	db	WRKY DNA-binding protein 45
AT3G02040	A_84_P181994	1.06359	0.00293961	0.0775002	0.778437	0.516347	0.084278	arp6	senescence-related gene 3
AT3G02140	A_84_P275730	1.55874	0.000118983	0.875943	0.00610985	1.50754	0.000154216	arp6-db	AFP2 (ABI five-binding protein 2) family protein
AT3G02480	A_84_P18335	0.214908	0.733496	-1.02016	0.130211	1.39124	0.0494512	db	Late embryogenesis abundant protein (LEA) family protein
AT3G02550	A_84_P168853	1.34296	0.00429221	0.800851	0.0512179	1.73615	0.000827661	arp6-db	LOB domain-containing protein 41
AT3G02560	A_84_P24011	0.203534	0.858972	0.0455738	0.968236	-2.67606	0.0403432	db	Ribosomal protein S7e family protein
AT3G02680	A_84_P580248	-0.815499	0.179392	0.134039	0.816186	-1.5255	0.0235272	db	nijmegen breakage syndrome 1
AT3G02700	A_84_P129286	-0.113753	0.917293	0.0913941	0.9335	-2.93122	0.0229815	db	NC domain-containing protein-like protein
AT3G02840	A_84_P66214	2.02933	0.000620951	-0.168075	0.68597	0.708441	0.111236	arp6	ARM repeat superfamily protein
AT3G03020	A_84_P853052	1.57158	0.000834759	0.449335	0.200932	0.70804	0.0570386	arp6	hypothetical protein
AT3G03020	A_84_P308213	1.74012	5.69211e-05	0.439902	0.1163	1.66564	8.08292e-05	arp6-db	hypothetical protein
AT3G03020	A_84_P790023	1.68673	4.50484e-05	0.419582	0.113339	1.15581	0.00080836	arp6-db	hypothetical protein
AT3G03020	A_84_P852460	1.73516	1.87971e-05	0.441282	0.0771756	1.60697	3.56297e-05	arp6-db	hypothetical protein
AT3G03070	A_84_P808363	-0.139737	0.748114	-0.335762	0.446718	-1.11938	0.0264235	db	NADH-ubiquinone oxidoreductase-like protein
AT3G03180	A_84_P590959	-1.22093	4.64393e-07	-0.134356	0.222125	-1.25614	3.58789e-07	arp6-db	Got1/Sft2-like vescicle transport protein family
AT3G03260	A_84_P12646	1.96295	0.000192321	0.213035	0.541525	1.23229	0.00466932	arp6-db	homeodomain GLABROUS 8
AT3G03341	A_84_P762197	-0.0931565	0.860996	-1.58683	0.013317	-0.689795	0.214823	otu5	cold-regulated protein
AT3G03360	A_84_P790028	-0.547719	0.45636	-0.0105851	0.988321	-1.91432	0.0241141	db	F-box/RNI-like superfamily protein
AT3G03460	A_84_P537650	-0.774687	0.0365363	-0.0800915	0.807011	-1.20513	0.00390745	db	mediator of RNA polymerase II transcription subunit-like protein
AT3G03480	A_84_P21145	1.71066	8.43242e-06	0.698895	0.006143	1.25906	0.000106488	arp6-db	acetyl CoA:(Z)-3-hexen-1-ol acetyltransferase
AT3G03550	A_84_P12629	-0.817745	0.389889	0.224178	0.809841	-2.07709	0.0480426	db	RING/U-box superfamily protein
AT3G03590	A_84_P123762	-0.0865297	0.931939	-0.427984	0.674284	-2.30594	0.0447214	db	SWIB/MDM2 domain superfamily protein
AT3G03700;AT3G04440	A_84_P759366	-0.608865	0.301996	-0.129443	0.821121	-1.38845	0.0341116	db	Plasma-membrane choline transporter family protein
AT3G03702	A_84_P761743	-1.99319	4.60082e-05	-0.0690207	0.813972	-2.29434	1.42462e-05	arp6-db	Natural antisense transcript overlaps with AT3G03700
AT3G03776	A_84_P565995	1.09175	6.09835e-05	0.0493706	0.766805	1.13503	4.44501e-05	arp6-db	hydroxyproline-rich glycoprotein family protein
AT3G03810	A_84_P22081	-0.275262	0.50289	-0.110083	0.786584	-1.2603	0.0104254	db	O-fucosyltransferase family protein
AT3G03990	A_84_P820770	-0.643523	0.045665	-0.38812	0.197081	-1.23145	0.00153216	db	alpha/beta-Hydrolases superfamily protein
AT3G04070	A_84_P10758	0.0141792	0.973179	0.587808	0.185286	1.86506	0.00133554	db	NAC domain containing protein 47
AT3G04070	A_84_P820193	0.0224252	0.942157	0.233391	0.456894	1.11399	0.00438758	db	NAC domain containing protein 47
AT3G04110	A_84_P19278	0.584968	0.0170067	0.170658	0.421166	1.22783	0.000145702	db	glutamate receptor 1.1
AT3G04210	A_84_P11714	1.21208	0.00593314	0.383846	0.288032	0.559808	0.133794	arp6	Disease resistance protein (TIR-NBS class)
AT3G04300	A_84_P521700	-0.402949	0.522873	-0.41217	0.513632	-1.49535	0.0357646	db	RmlC-like cupins superfamily protein
AT3G04360	A_84_P129946	1.42569	0.0380937	-0.051595	0.931917	-0.665859	0.286152	arp6	Calcium-dependent lipid-binding (CaLB domain) family protein
AT3G04480	A_84_P854283	-0.907578	0.537522	-0.664887	0.649775	-3.39329	0.0407846	db	endoribonuclease
AT3G04485	A_84_P761775	-0.311597	0.465209	-0.221082	0.601685	-1.24761	0.0132607	db
AT3G04610	A_84_P19267	-0.119954	0.915699	-0.0339015	0.976126	-2.87308	0.0290231	db	RNA-binding KH domain-containing protein
AT3G04640	A_84_P219668	2.13035	0.00260298	0.234589	0.658769	0.648301	0.239061	arp6	glycine-rich protein
AT3G04640	A_84_P761881	2.11238	0.00867949	0.257782	0.69108	0.0390213	0.95181	arp6	glycine-rich protein
AT3G04717	A_84_P760629	-1.16701	0.00849065	-1.12784	0.0102016	-1.4755	0.00209359	arp6-otu5-db	pseudogene of pathogenesis-related 4
AT3G04750	A_84_P564226	-0.36422	0.465928	-0.0885675	0.857263	-1.13489	0.0414208	db	Tetratricopeptide repeat (TPR)-like superfamily protein
AT3G04960	A_84_P579370	2.33481	6.70067e-07	-0.257199	0.23919	2.00714	2.58278e-06	arp6-db	trichohyalin, putative (DUF3444)
AT3G05150	A_84_P18298	-0.0858783	0.888865	-0.133472	0.828201	-1.7104	0.0187941	db	Major facilitator superfamily protein
AT3G05190	A_84_P21136	0.488566	0.000369457	0.442867	0.000751604	1.11757	3.50829e-07	db	D-aminoacid aminotransferase-like PLP-dependent enzymes superfamily protein
AT3G05320	A_84_P69324	1.16993	0.00220992	0.627811	0.0519198	1.11713	0.00296135	arp6-db	O-fucosyltransferase family protein
AT3G05660	A_84_P22100	-0.214037	0.561312	0.177391	0.629228	1.04626	0.0153978	db	receptor like protein 33
AT3G05660	A_84_P852482	-0.183733	0.523959	0.143079	0.61821	1.07194	0.00340445	db	receptor like protein 33
AT3G05750	A_84_P127131	-0.405367	0.363078	-0.22159	0.613154	-1.35888	0.0106131	db	serine-rich adhesin for platelets-like protein
AT3G05936	A_84_P762484	-0.657405	0.287034	0.054093	0.927782	-1.85884	0.011124	db	hypothetical protein
AT3G05950	A_84_P20216	0.240288	0.261703	-2.56897	2.41224e-07	-1.85792	4.38262e-06	otu5-db	RmlC-like cupins superfamily protein
AT3G06070	A_84_P108832	1.29923	0.00236342	0.586522	0.0935279	0.496178	0.147388	arp6	hypothetical protein
AT3G06125	A_84_P761667	-0.604264	0.00228148	-0.217635	0.170602	-1.57481	1.15896e-06	db	other_rna; SHORT OPEN READING FRAME 22, SORF22
AT3G06150	A_84_P788572	-0.384937	0.465231	0.207267	0.690959	-1.62692	0.0104607	db	cytochrome P450 family protein
AT3G06170	A_84_P185024	-0.146587	0.621105	-0.170153	0.567038	-1.10027	0.00365441	db	Serinc-domain containing serine and sphingolipid biosynthesis protein
AT3G06220	A_84_P562958	1.03729	8.17673e-06	-0.354649	0.0155527	0.772579	9.42164e-05	arp6	AP2/B3-like transcriptional factor family protein
AT3G06240	A_84_P147218	-0.0524984	0.936032	-0.0364125	0.955603	-1.49846	0.0436379	db	F-box family protein
AT3G06390	A_84_P188714	-0.893069	0.00233126	-1.14999	0.000407967	-1.29987	0.000161685	otu5-db	Uncharacterized protein family (UPF0497)
AT3G06433	A_84_P760545	1.00189	0.000375668	0.384844	0.068626	0.677546	0.00508282	arp6	pseudogene of hypothetical protein
AT3G06435	A_84_P596321	1.4097	0.00117891	0.792505	0.0289543	1.69578	0.000318945	arp6-db	Expressed protein
AT3G06435	A_84_P800340	1.15027	0.000911548	0.627649	0.0285242	1.2729	0.000442271	arp6-db	Expressed protein
AT3G06460	A_84_P105626	-1.02876	0.00496692	-0.416503	0.174001	-1.42056	0.000603749	arp6-db	GNS1/SUR4 membrane protein family
AT3G06868	A_84_P796549	-0.563679	0.0688897	-0.0601525	0.83161	-1.09129	0.00287789	db	vitellogenin-like protein
AT3G06890	A_84_P94789	1.28182	0.00164996	0.403355	0.202001	1.14186	0.00342396	arp6-db	transmembrane protein
AT3G06990	A_84_P242653	-0.0955842	0.798115	0.0204146	0.956358	-1.249	0.00682846	db	Cysteine/Histidine-rich C1 domain family protein
AT3G07070	A_84_P10756	-0.479041	0.29887	-0.0140098	0.975012	-1.20219	0.0213848	db	Protein kinase superfamily protein
AT3G07120	A_84_P21157	0.835032	0.000580246	0.0754331	0.659788	1.17637	4.10321e-05	db	RING/U-box superfamily protein
AT3G07280	A_84_P720051	-0.0662249	0.927871	-0.2701	0.713025	-1.65829	0.0453376	db	pseudogene
AT3G07490	A_84_P23984	0.0187316	0.964392	-0.22544	0.593978	-1.17703	0.0173762	db	ARF-GAP domain 11
AT3G07520	A_84_P10745	-0.377083	0.444649	0.187559	0.700239	-1.11178	0.04253	db	glutamate receptor 1.4
AT3G07540	A_84_P303420	0.679901	0.000106265	0.34618	0.00988197	1.06034	2.52952e-06	db	Actin-binding FH2 (formin homology 2) family protein
AT3G07820	A_84_P16435	-1.75486	0.0505171	-1.51671	0.0828484	-1.78575	0.0473562	db	Pectin lyase-like superfamily protein
AT3G07970	A_84_P12655	-0.769872	0.00259526	-0.0118597	0.951774	-1.35115	4.15369e-05	db	Pectin lyase-like superfamily protein
AT3G07980	A_84_P13600	-2.21478	3.33243e-09	-0.211106	0.0841418	-2.17346	3.97923e-09	arp6-db	mitogen-activated protein kinase kinase kinase 6
AT3G08040	A_84_P16436	0.524454	0.0216902	0.121841	0.539877	1.06436	0.000279508	db	MATE efflux family protein
AT3G08505	A_84_P565120	-0.639383	0.395466	-0.15329	0.835279	-2.11153	0.0166817	db	zinc finger (CCCH-type/C3HC4-type RING finger) family protein
AT3G08560	A_84_P24002	1.06562	3.54712e-05	0.228535	0.154312	1.18718	1.43669e-05	arp6-db	vacuolar H+-ATPase subunit E isoform 2
AT3G08660	A_84_P12653	1.17369	6.09567e-05	0.181093	0.323342	1.29013	2.80634e-05	arp6-db	Phototropic-responsive NPH3 family protein
AT3G08720	A_84_P17380	1.31974	0.000173528	0.263854	0.265716	0.787369	0.00581395	arp6	serine/threonine protein kinase 2
AT3G08810	A_84_P574921	1.14331	2.03273e-05	0.0625085	0.682713	1.4528	2.57706e-06	arp6-db	Galactose oxidase/kelch repeat superfamily protein
AT3G08860	A_84_P12638	0.597566	0.229092	0.396082	0.414607	1.28451	0.0215984	db	PYRIMIDINE 4
AT3G08890	A_84_P761012	0.132062	0.787894	-0.0551024	0.910466	-1.3796	0.0174953	db	hypothetical protein (Protein of unknown function, DUF538)
AT3G08960	A_84_P556276	0.631366	0.278553	1.15398	0.0644776	1.27404	0.0451351	db	ARM repeat superfamily protein
AT3G09160	A_84_P23039	-0.475286	0.179847	-0.63218	0.0846219	-1.06917	0.00927104	db	RNA-binding (RRM/RBD/RNP motifs) family protein
AT3G09162	A_84_P510181	-0.388226	0.372499	-0.662697	0.143417	-1.06438	0.0298142	db	hypothetical protein
AT3G09270	A_84_P18309	-0.228614	0.585002	-0.55334	0.20363	-1.26408	0.0120767	db	glutathione S-transferase TAU 8
AT3G09550	A_84_P24000	-1.18991	4.86265e-05	-0.475195	0.0204611	-1.26281	2.9817e-05	arp6-db	Ankyrin repeat family protein
AT3G09680	A_84_P19271	0.783917	0.0179576	0.506967	0.0965045	1.73485	0.0001051	db	Ribosomal protein S12/S23 family protein
AT3G09730	A_84_P572258	1.01438	0.0584865	1.02592	0.0561802	1.13148	0.0388153	db	POLAR LOCALIZATION DURING ASYMMETRIC DIVISION AND protein
AT3G09910	A_84_P13601	-0.426319	0.403274	-0.614631	0.237705	-1.73666	0.00588687	db	RAB GTPase homolog C2B
AT3G09922	A_84_P587419	-1.24796	0.0563467	-0.0874858	0.881569	-1.90415	0.00860581	db	induced by phosphate starvation1
AT3G09925	A_84_P104356	-0.195566	0.277459	-0.369954	0.0554875	-1.1346	6.61429e-05	db	Pollen Ole e 1 allergen and extensin family protein
AT3G10040	A_84_P11697	1.00792	0.0829711	0.8376	0.13938	1.67204	0.010389	db	sequence-specific DNA binding transcription factor
AT3G10140	A_84_P19261	0.696356	0.0569169	0.492407	0.157772	1.16788	0.00508082	db	RECA homolog 3
AT3G10300	A_84_P503082	1.09153	0.00237769	0.206597	0.457944	0.706399	0.0253262	arp6	Calcium-binding EF-hand family protein
AT3G10300	A_84_P17357	1.19893	2.08456e-06	0.07176	0.562077	1.04768	6.78649e-06	arp6-db	Calcium-binding EF-hand family protein
AT3G10410	A_84_P14531	-0.0528689	0.943737	0.00867763	0.990757	-1.80644	0.0357039	db	SERINE CARBOXYPEPTIDASE-LIKE 49
AT3G10510	A_84_P511950	2.15266	1.16143e-06	0.461603	0.0454186	2.82351	9.86565e-08	arp6-db	Galactose oxidase/kelch repeat superfamily protein
AT3G10570	A_84_P822993	-1.02851	0.0100069	-0.0976068	0.76718	-0.292189	0.384345	arp6	cytochrome P450, family 77, subfamily A, polypeptide 6
AT3G10575	A_84_P759538	0.120581	0.825778	0.0867839	0.874039	-1.20327	0.0498019	db	pseudogene of 3-phosphoinositide-dependent protein kinase
AT3G10720	A_84_P21160	1.16404	0.00240371	0.549128	0.0829836	0.877191	0.0121287	arp6	Plant invertase/pectin methylesterase inhibitor superfamily
AT3G11000	A_84_P581169	1.11864	5.8504e-05	0.191112	0.274614	1.30386	1.64558e-05	arp6-db	DCD (Development and Cell Death) domain protein
AT3G11150	A_84_P225309	1.59925	0.00045333	0.107632	0.733823	2.37585	1.98959e-05	arp6-db	2-oxoglutarate (2OG) and Fe(II)-dependent oxygenase superfamily protein
AT3G11240	A_84_P12729	0.0325281	0.964535	0.0061871	0.993252	-1.70169	0.0411685	db	arginine-tRNA protein transferase 2
AT3G11402	A_84_P610565	0.549245	0.0775046	0.333264	0.259233	1.04137	0.0040694	db	Cysteine/Histidine-rich C1 domain family protein
AT3G11500	A_84_P19246	-0.185612	0.704892	-0.0142159	0.976762	-1.26183	0.0263376	db	Small nuclear ribonucleoprotein family protein
AT3G11820	A_84_P853160	1.10843	0.00448991	0.367736	0.248342	0.70929	0.0405123	arp6	syntaxin of plants 121
AT3G11930	A_84_P22107	-0.429038	0.00546395	-0.456922	0.0037589	-1.13901	3.48949e-06	db	Adenine nucleotide alpha hydrolases-like superfamily protein
AT3G11930	A_84_P810292	-0.255892	0.233	-0.57778	0.0171892	-1.17294	0.000191843	db	Adenine nucleotide alpha hydrolases-like superfamily protein
AT3G11930	A_84_P860552	-0.558672	0.130754	-0.71228	0.062899	-1.81393	0.000411674	db	Adenine nucleotide alpha hydrolases-like superfamily protein
AT3G11980	A_84_P13673	1.0025	0.000124295	0.336217	0.0664682	0.994763	0.000132069	arp6	Jojoba acyl CoA reductase-related male sterility protein
AT3G12040	A_84_P10837	-1.00411	0.000112607	-0.291756	0.100719	-1.27561	1.58868e-05	arp6-db	DNA-3-methyladenine glycosylase (MAG)
AT3G12143	A_84_P759477	1.15098	0.000208007	0.432788	0.0561478	1.4711	2.92794e-05	arp6-db	pseudogene of Leucine-rich repeat (LRR) family protein
AT3G12203	A_84_P22187	2.7987	5.122e-07	0.249444	0.321188	3.03274	2.46825e-07	arp6-db	serine carboxypeptidase-like 17
AT3G12345	A_84_P302880	-0.145202	0.8759	-0.452705	0.628508	-2.89299	0.0112147	db	FKBP-type peptidyl-prolyl cis-trans isomerase
AT3G12410	A_84_P515517	2.35693	1.16083e-08	0.140187	0.318397	2.39901	9.83524e-09	arp6-db	Polynucleotidyl transferase, ribonuclease H-like superfamily protein
AT3G12460	A_84_P590991	1.49765	7.38395e-07	-0.0835357	0.544295	1.35183	1.84523e-06	arp6-db	Polynucleotidyl transferase, ribonuclease H-like superfamily protein
AT3G12480	A_84_P253875	-0.2559	0.757918	-0.0373585	0.96401	-2.24638	0.021629	db	nuclear factor Y, subunit C11
AT3G12880	A_84_P506633	2.66146	2.79763e-08	-0.243839	0.172142	2.8001	1.74242e-08	arp6-db	Plant invertase/pectin methylesterase inhibitor superfamily protein
AT3G12880	A_84_P837633	2.53184	4.45437e-07	0.0657904	0.763425	2.63413	3.10817e-07	arp6-db	Plant invertase/pectin methylesterase inhibitor superfamily protein
AT3G12890	A_84_P208698	0.711808	0.00107983	0.900328	0.000195129	1.29159	1.03081e-05	db	activator of spomin::LUC2
AT3G12890	A_84_P788429	0.62808	0.00326275	0.688527	0.0018175	1.13082	4.54755e-05	db	activator of spomin::LUC2
AT3G12900	A_84_P20271	-0.411772	0.275535	0.794314	0.0509232	3.36905	3.64336e-06	db	2-oxoglutarate (2OG) and Fe(II)-dependent oxygenase superfamily protein
AT3G12955	A_84_P513731	1.11178	3.30013e-05	0.0320682	0.838228	1.38134	5.22225e-06	arp6-db	SAUR-like auxin-responsive protein family
AT3G13080	A_84_P20267	0.893027	0.000612944	0.0343073	0.851986	1.04588	0.000189519	db	multidrug resistance-associated protein 3
AT3G13080	A_84_P561595	0.7651	0.0167567	0.0800055	0.769016	1.15941	0.00151443	db	multidrug resistance-associated protein 3
AT3G13175	A_84_P607017	1.10415	8.1501e-06	-0.0485949	0.713836	0.89752	4.64362e-05	arp6	transmembrane protein
AT3G13227	A_84_P827406	1.01624	0.0002214	0.175071	0.348102	0.8462	0.000845421	arp6	serine-rich protein-like protein
AT3G13270	A_84_P18365	0.767791	0.00661828	1.33427	0.000156411	1.06998	0.00080186	otu5-db	transposable_element_gene
AT3G13430	A_84_P10820	0.00371699	0.996816	0.0890965	0.92381	-2.52286	0.0217948	db	RING/U-box superfamily protein
AT3G13435	A_84_P577620	-0.171758	0.269331	-0.733729	0.000597167	-1.04568	3.85606e-05	db	transmembrane protein
AT3G13438	A_84_P729293	-0.417923	0.35524	-0.339353	0.449252	-1.16471	0.0231365	db	SADHU NON-CODING RETROTRANSPOSON 7-1, SADHU7-1
AT3G13600	A_84_P612355	0.797633	0.000522897	0.414276	0.0251061	1.04685	6.49245e-05	db	calmodulin-binding family protein
AT3G13672	A_84_P23123	0.9341	0.0215632	0.377862	0.292768	1.45438	0.00186208	db	TRAF-like superfamily protein
AT3G13730	A_84_P10829	-0.221894	0.5997	0.023835	0.954691	-1.22702	0.0145583	db	cytochrome P450, family 90, subfamily D, polypeptide 1
AT3G13782	A_84_P14610	-0.723563	0.000769261	-0.216535	0.179927	-1.09422	3.17105e-05	db	nucleosome assembly protein1;4
AT3G13784	A_84_P16501	-1.46556	0.00700653	0.257327	0.559119	-1.40333	0.00886838	arp6-db	cell wall invertase 5
AT3G13820	A_84_P577206	1.09429	0.00162317	0.150348	0.56543	2.02979	1.43003e-05	arp6-db	F-box and associated interaction domains-containing protein
AT3G13855;AT3G13857	A_84_P513735	0.464945	0.0208297	0.518264	0.0122369	1.23476	3.09459e-05	db	hypothetical protein
AT3G14000	A_84_P831744	-0.0280399	0.963963	-0.165203	0.790506	-1.38665	0.047665	db	DZC (Disease resistance/zinc finger/chromosome condensation-like region) domain containing protein
AT3G14020	A_84_P15508	-0.491536	0.31464	-0.089968	0.84985	-1.51629	0.00930849	db	nuclear factor Y, subunit A6
AT3G14070	A_84_P201808	-1.70556	1.30765e-07	0.00787908	0.951088	-2.00185	2.97165e-08	arp6-db	cation exchanger 9
AT3G14205	A_84_P500425	-0.0784098	0.924514	-0.0732913	0.929426	-1.94759	0.0392662	db	Phosphoinositide phosphatase family protein
AT3G14220	A_84_P13653	-0.271966	0.577054	-0.367217	0.45475	-1.34736	0.0187101	db	GDSL-like Lipase/Acylhydrolase superfamily protein
AT3G14280	A_84_P210598	-0.23814	0.404975	-0.513132	0.0913417	-1.16113	0.0018866	db	LL-diaminopimelate aminotransferase
AT3G14415	A_84_P17007	-0.195132	0.738061	-0.046343	0.936496	-1.29324	0.0486443	db	Aldolase-type TIM barrel family protein
AT3G14430	A_84_P79609	-0.163054	0.862331	-0.273225	0.771738	-2.79701	0.0140066	db	GRIP/coiled-coil protein
AT3G14450	A_84_P15532	0.56196	0.0227063	0.212398	0.331002	1.11033	0.000367732	db	CTC-interacting domain 9
AT3G14660	A_84_P550101	-0.57944	0.209946	-0.154186	0.728137	-1.71942	0.00289808	db	cytochrome P450, family 72, subfamily A, polypeptide 13
AT3G14820	A_84_P19344	-1.11191	0.201874	-0.185892	0.822827	-1.94873	0.0395164	db	GDSL-like Lipase/Acylhydrolase superfamily protein
AT3G14870	A_84_P183994	0.961864	0.0187693	0.934499	0.021458	1.18456	0.00642221	db	hypothetical protein (DUF641)
AT3G14950	A_84_P566037	1.67512	0.000690346	-0.153159	0.663637	0.848265	0.033137	arp6	tetratricopetide-repeat thioredoxin-like 2
AT3G15095	A_84_P822905	-0.406138	0.52292	-0.00273242	0.996529	-2.15728	0.00650588	db	Serine/Threonine-kinase pakA-like protein
AT3G15115	A_84_P561605	-0.316949	0.357904	-0.0668733	0.842785	-1.04056	0.0105436	db	serine/arginine repetitive matrix protein
AT3G15170	A_84_P10825	0.777606	0.00709526	-0.0791481	0.736394	1.44459	0.000102148	db	NAC (No Apical Meristem) domain transcriptional regulator superfamily protein
AT3G15260	A_84_P761043	0.110975	0.946465	-0.169334	0.918409	-4.14844	0.0302972	db	Protein phosphatase 2C family protein
AT3G15353	A_84_P809749	0.106035	0.817894	-0.150986	0.743405	-1.20406	0.0247813	db	metallothionein 3
AT3G15354	A_84_P140529	-0.704739	0.226684	-0.0967389	0.8624	-1.52369	0.0208754	db	SPA1-related 3
AT3G15450	A_84_P296824	1.24274	0.00626432	0.491903	0.19606	0.701054	0.077491	arp6	aluminum induced protein with YGL and LRDR motifs
AT3G15450	A_84_P805073	1.19646	0.00463363	0.52489	0.137152	0.617553	0.0869117	arp6	aluminum induced protein with YGL and LRDR motifs
AT3G15450	A_84_P805118	1.4146	0.00420318	0.690788	0.0969708	0.818778	0.05566	arp6	aluminum induced protein with YGL and LRDR motifs
AT3G15450	A_84_P805135	1.25223	0.0220178	0.576599	0.234622	0.731909	0.140428	arp6	aluminum induced protein with YGL and LRDR motifs
AT3G15460	A_84_P248975	0.52678	0.0753926	0.839006	0.0104534	1.03846	0.00307763	db	Ribosomal RNA processing Brix domain protein
AT3G15470	A_84_P130546	-0.148457	0.880235	-0.29378	0.76603	-2.70754	0.0203636	db	Transducin/WD40 repeat-like superfamily protein
AT3G15500	A_84_P11721	1.76955	0.0415517	1.58918	0.0615471	1.44197	0.0845646	arp6	NAC domain containing protein 3
AT3G15530	A_84_P817898	1.06932	0.00445542	0.459868	0.143304	0.844012	0.015968	arp6	S-adenosyl-L-methionine-dependent methyltransferases superfamily protein
AT3G15536	A_84_P797216	-0.768383	0.294823	-2.06905	0.015221	-1.88059	0.0236906	otu5-db	other_rna
AT3G15670	A_84_P11727	2.08034	8.80429e-07	0.389253	0.066636	2.30492	3.48561e-07	arp6-db	Late embryogenesis abundant protein (LEA) family protein
AT3G15720	A_84_P14561	0.580467	0.00939404	0.235105	0.220537	1.63945	4.74116e-06	db	Pectin lyase-like superfamily protein
AT3G15790	A_84_P276230	-0.82086	8.38038e-05	-0.46422	0.0046242	-1.18816	3.74662e-06	db	methyl-CPG-binding domain 11
AT3G15790	A_84_P786619	-0.686436	0.00226331	-0.452472	0.02251	-1.12786	5.96646e-05	db	methyl-CPG-binding domain 11
AT3G16150	A_84_P11724	0.943445	0.000154184	0.985658	0.00010946	1.82622	5.60966e-07	db	N-terminal nucleophile aminohydrolases (Ntn hydrolases) superfamily protein
AT3G16170	A_84_P143259	0.478037	0.0137187	0.315392	0.0764215	1.0864	5.47906e-05	db	AMP-dependent synthetase and ligase family protein
AT3G16220	A_84_P20244	-0.131355	0.692024	-0.0295147	0.928781	-1.00968	0.0114747	db	Putative eukaryotic LigT
AT3G16240	A_84_P809677	-0.57788	0.538144	-0.379424	0.684138	-3.18885	0.0066875	db	delta tonoplast integral protein
AT3G16400	A_84_P105636	-0.131185	0.821528	-0.448631	0.447665	-1.53595	0.0241572	db	nitrile specifier protein 1
AT3G16430	A_84_P11757	-0.254646	0.218853	-0.536543	0.0204181	-1.28157	7.10051e-05	db	jacalin-related lectin 31
AT3G16450	A_84_P219878	-0.0605868	0.680866	-1.0974	2.09429e-05	-0.959849	6.31032e-05	otu5	Mannose-binding lectin superfamily protein
AT3G16450	A_84_P810350	-0.096893	0.514705	-1.0637	2.77558e-05	-0.799054	0.000269784	otu5	Mannose-binding lectin superfamily protein
AT3G16510	A_84_P19320	1.14836	0.000501052	0.0255949	0.911309	0.259484	0.274284	arp6	Calcium-dependent lipid-binding (CaLB domain) family protein
AT3G16520	A_84_P20266	0.494935	0.26333	0.723309	0.115222	1.0422	0.0332185	db	UDP-glucosyl transferase 88A1
AT3G16860	A_84_P599034	1.91843	0.00962284	0.850973	0.179213	0.565581	0.358047	arp6	COBRA-like protein 8 precursor
AT3G17010	A_84_P512859	3.52687	1.13011e-10	-0.221683	0.100776	3.0712	4.21112e-10	arp6-db	AP2/B3-like transcriptional factor family protein
AT3G17050	A_84_P759631	0.592928	0.0981519	0.171473	0.607305	1.31236	0.00264751	db	transposable_element_gene
AT3G17100	A_84_P785771	-0.617903	0.63699	-0.232643	0.858172	-3.41383	0.0250496	db	sequence-specific DNA binding transcription factor
AT3G17110	A_84_P835549	0.406234	0.110212	-0.0405041	0.864391	1.20494	0.000442853	db	pseudogene of glycine-rich protein
AT3G17280	A_84_P604838	1.08201	6.69267e-05	0.327373	0.0723536	0.937918	0.000205758	arp6	F-box and associated interaction domains-containing protein
AT3G17320	A_84_P591484	0.348041	0.124489	0.0967424	0.650347	1.00172	0.000756341	db	F-box and associated interaction domains-containing protein
AT3G17510	A_84_P819590	-0.347128	0.575648	-0.0844682	0.890718	-1.71443	0.0186928	db	CBL-interacting protein kinase 1
AT3G17670	A_84_P608794	-0.119417	0.882318	-0.0752021	0.925697	-2.16995	0.0224191	db	tetratricopeptide repeat (TPR)-containing protein
AT3G17690	A_84_P23069	1.92469	0.000348864	0.0179242	0.960781	1.70547	0.000830499	arp6-db	cyclic nucleotide gated channel 19
AT3G17740	A_84_P868046	0.0220099	0.982553	0.101927	0.919359	-2.35836	0.0400195	db	hypothetical protein
AT3G17790	A_84_P21184	0.307134	0.159378	0.381419	0.0886227	1.00927	0.000593257	db	purple acid phosphatase 17
AT3G18070	A_84_P22133	-1.19649	0.00261267	-0.15406	0.615959	-1.63109	0.000305212	arp6-db	beta glucosidase 43
AT3G18200	A_84_P19295	-1.13742	8.55529e-05	0.211851	0.257127	-0.77603	0.0014358	arp6	nodulin MtN21 /EamA-like transporter family protein
AT3G18250	A_84_P613251	-0.468545	0.401992	-1.09468	0.069932	-1.25247	0.0431073	db	Putative membrane lipoprotein
AT3G18330	A_84_P24039	2.1499	6.26316e-06	0.29667	0.251161	2.15193	6.21203e-06	arp6-db	F-box family protein
AT3G18410	A_84_P762873	0.0785609	0.959466	-0.211375	0.891283	-3.9506	0.028083	db	NADH dehydrogenase ubiquinone 1 beta subcomplex subunit 10-B-like protein (Complex I subunit NDUFS6)
AT3G18490	A_84_P22147	-0.415925	0.816116	-0.394225	0.825522	-3.99343	0.0478084	db	Eukaryotic aspartyl protease family protein
AT3G18610	A_84_P12717	2.1382	2.9099e-06	0.237545	0.309355	2.80583	2.53855e-07	arp6-db	nucleolin like 2
AT3G18640	A_84_P548334	-1.18501	0.367469	-0.23596	0.854218	-3.48955	0.0213915	db	Zinc finger C-x8-C-x5-C-x3-H type family protein
AT3G18740	A_84_P183584	0.154582	0.832391	-0.185283	0.799866	-1.64736	0.0460861	db	Ribosomal protein L7Ae/L30e/S12e/Gadd45 family protein
AT3G18950	A_84_P301400	-0.735109	0.0246574	-0.326015	0.266502	-1.44587	0.000434732	db	Transducin/WD40 repeat-like superfamily protein
AT3G19000	A_84_P23115	-0.193627	0.690878	-0.108545	0.823038	-1.2929	0.0229817	db	2-oxoglutarate (2OG) and Fe(II)-dependent oxygenase superfamily protein
AT3G19080	A_84_P591014	-0.486951	0.263887	-0.00203692	0.996135	-1.38952	0.00765626	db	SWIB complex BAF60b domain-containing protein
AT3G19230	A_84_P11764	1.55642	0.00170885	0.29736	0.429799	1.50761	0.0021019	arp6-db	Leucine-rich repeat (LRR) family protein
AT3G19230	A_84_P836351	1.38593	2.74819e-06	0.101597	0.492914	1.63482	6.29647e-07	arp6-db	Leucine-rich repeat (LRR) family protein
AT3G19350	A_84_P22137	-0.834812	0.00342187	-0.669254	0.0119521	-1.32306	0.000134197	db	maternally expressed pab C-terminal
AT3G19520	A_84_P759950	-0.186128	0.636139	-0.075599	0.846804	-1.02543	0.0243651	db	hypothetical protein (DUF626)
AT3G19550	A_84_P51860	1.22161	0.0040988	0.483826	0.169522	0.690736	0.0611688	arp6	glutamate racemase
AT3G19580	A_84_P21219	1.27492	0.0042217	0.513509	0.163046	0.22046	0.531224	arp6	zinc-finger protein 2
AT3G19580	A_84_P860855	1.04754	0.00701959	0.355302	0.275185	0.417004	0.205471	arp6	zinc-finger protein 2
AT3G19680	A_84_P56760	2.37976	1.82798e-06	1.67668	3.69365e-05	2.55962	9.54141e-07	arp6-otu5-db	hypothetical protein (DUF1005)
AT3G19680	A_84_P784688	2.3876	3.90733e-06	1.75304	5.23472e-05	2.6979	1.33894e-06	arp6-otu5-db	hypothetical protein (DUF1005)
AT3G19680	A_84_P799394	2.10998	0.000152149	1.28129	0.00465172	2.41271	5.28817e-05	arp6-otu5-db	hypothetical protein (DUF1005)
AT3G19830	A_84_P599935	-0.121889	0.908852	0.292511	0.783907	-2.92142	0.0205238	db	Calcium-dependent lipid-binding (CaLB domain) family protein
AT3G20083;AT3G20080	A_84_P759011	0.801222	7.18891e-05	-0.186573	0.155967	1.02421	9.31939e-06	db	cytochrome P450, family 705, subfamily A, polypeptide 15 | pseudogene of cytochrome P450, family 705, subfamily A, polypeptide 19
AT3G20100	A_84_P759855	0.803498	0.00157677	0.0890251	0.64051	1.19268	8.64981e-05	db	cytochrome P450, family 705, subfamily A, polypeptide 19
AT3G20190	A_84_P22162	1.71002	4.06261e-07	-0.0705533	0.630565	1.946	1.24682e-07	arp6-db	Leucine-rich repeat protein kinase family protein
AT3G20200	A_84_P23108	-1.07907	0.0448882	-0.144342	0.763077	-2.0705	0.00152285	arp6-db	kinase with adenine nucleotide alpha hydrolases-like domain-containing protein
AT3G20200	A_84_P810435	-1.08454	0.00106298	-0.252476	0.309097	-1.148	0.000714861	arp6-db	kinase with adenine nucleotide alpha hydrolases-like domain-containing protein
AT3G20395	A_84_P861080	0.618338	0.367409	0.709963	0.304296	1.64813	0.0327459	db	RING/U-box superfamily protein
AT3G20420	A_84_P13638	-0.965872	0.000269833	-0.270481	0.150522	-1.4754	8.67156e-06	db	RNAse THREE-like protein 2
AT3G20440	A_84_P788257	0.314049	0.100656	0.367354	0.0606966	1.09976	9.80016e-05	db	Alpha amylase family protein
AT3G20460	A_84_P16474	0.106672	0.894443	0.00950432	0.990563	-2.08577	0.0262269	db	Major facilitator superfamily protein
AT3G20475	A_84_P599047	-0.791262	0.0333085	0.00921175	0.977542	-1.34955	0.0018918	db	MUTS-homologue 5
AT3G20480	A_84_P15542	-1.38013	1.50039e-06	0.0508045	0.709881	-1.62053	3.5348e-07	arp6-db	tetraacyldisaccharide 4'-kinase family protein
AT3G20520	A_84_P205268	0.718553	0.0336818	0.557338	0.0849919	1.10978	0.00360238	db	SHV3-like 3
AT3G20710	A_84_P512438	1.15324	1.66221e-06	0.253156	0.0484242	1.4075	2.76079e-07	arp6-db	F-box family protein
AT3G20790	A_84_P841535	0.0227172	0.976877	-0.0726254	0.926189	-1.79827	0.0434044	db	NAD(P)-binding Rossmann-fold superfamily protein
AT3G20940	A_84_P17445	-0.512205	0.0773196	-0.338072	0.222178	-1.23542	0.000843058	db	cytochrome P450, family 705, subfamily A, polypeptide 30
AT3G20975	A_84_P301780	0.776458	0.00032914	0.40302	0.0188303	1.10443	1.99126e-05	db	transposable_element_gene
AT3G21030	A_84_P24060	-1.04691	4.6585e-05	-0.242114	0.139069	-0.628437	0.00203281	arp6	transposable_element_gene
AT3G21040	A_84_P10821	1.32506	0.000322312	0.571587	0.041584	2.54171	1.45156e-06	arp6-db	transposable_element_gene
AT3G21080	A_84_P230389	0.73105	0.250506	0.303784	0.62198	2.71942	0.0013691	db	ABC transporter-like protein
AT3G21090	A_84_P14601	0.628653	0.00309535	0.004996	0.975798	1.08604	5.93865e-05	db	ABC-2 type transporter family protein
AT3G21090	A_84_P825471	0.637271	0.0294462	0.202516	0.436509	1.3175	0.000405384	db	ABC-2 type transporter family protein
AT3G21310	A_84_P70304	-1.55634	2.04246e-06	-0.247873	0.141548	-1.32408	8.38021e-06	arp6-db	Core-2/I-branching beta-1,6-N-acetylglucosaminyltransferase family protein
AT3G21310	A_84_P788211	-1.48033	1.83669e-06	-0.223209	0.157118	-1.4692	1.96389e-06	arp6-db	Core-2/I-branching beta-1,6-N-acetylglucosaminyltransferase family protein
AT3G21370	A_84_P11774	1.39835	0.00183782	0.135596	0.689192	0.572127	0.113778	arp6	beta glucosidase 19
AT3G21460	A_84_P761404	-1.52566	4.32982e-06	-0.14404	0.404646	-2.07084	2.82048e-07	arp6-db	Glutaredoxin family protein
AT3G21460	A_84_P841311	-1.34299	6.58032e-06	-0.0200602	0.898155	-1.96275	2.22956e-07	arp6-db	Glutaredoxin family protein
AT3G21510	A_84_P24024	-0.848642	0.534045	-0.585999	0.665744	-3.5573	0.0245386	db	histidine-containing phosphotransmitter 1
AT3G21580	A_84_P12675	-1.34924	0.000103792	-0.15274	0.491844	-1.80875	9.20269e-06	arp6-db	cobalt ion transmembrane transporter
AT3G21580	A_84_P784593	-1.40935	2.43639e-07	-0.245087	0.0521895	-1.39923	2.60201e-07	arp6-db	cobalt ion transmembrane transporter
AT3G21580	A_84_P842914	-1.49158	1.70511e-08	-0.191334	0.0554676	-1.4812	1.81994e-08	arp6-db	cobalt ion transmembrane transporter
AT3G21720	A_84_P15517	2.22968	6.53768e-05	0.841777	0.0297876	2.36838	4.02782e-05	arp6-db	isocitrate lyase
AT3G21720	A_84_P860044	2.1617	2.59448e-05	0.761297	0.0251081	2.36239	1.23426e-05	arp6-db	isocitrate lyase
AT3G21781	A_84_P762519	1.21166	0.000104994	-0.158221	0.430395	-0.344013	0.104981	arp6	Natural antisense transcript overlaps with AT3G21780
AT3G22104	A_84_P135335	-0.534139	0.145395	-0.111028	0.748631	-1.09309	0.00945734	db	Phototropic-responsive NPH3 family protein
AT3G22190	A_84_P16500	-0.283518	0.846831	-0.0968916	0.947315	-3.80312	0.026364	db	IQ-domain 5
AT3G22210	A_84_P173411	-0.0299867	0.978471	-0.203075	0.855135	-3.05901	0.0202595	db	transmembrane protein
AT3G22231	A_84_P799279	0.324407	0.441988	-1.83125	0.00139442	-0.883126	0.0562355	otu5	pathogen and circadian controlled 1
AT3G22231	A_84_P812905	0.390868	0.375343	-1.78002	0.00215439	-0.867882	0.0682849	otu5	pathogen and circadian controlled 1
AT3G22231	A_84_P586578	0.289167	0.455371	-1.75503	0.0010317	-1.20526	0.00982738	otu5-db	pathogen and circadian controlled 1
AT3G22231	A_84_P860726	0.243292	0.57885	-1.78446	0.00223838	-1.1205	0.026431	otu5-db	pathogen and circadian controlled 1
AT3G22235	A_84_P580314	0.0277078	0.947527	-1.74976	0.00204097	-1.42618	0.00684127	otu5-db	cysteine-rich TM module stress tolerance protein
AT3G22235;AT3G22231	A_84_P812910	0.331198	0.593037	-1.90889	0.0113398	-1.92624	0.0108323	otu5-db	cysteine-rich TM module stress tolerance protein | pathogen and circadian controlled 1
AT3G22240	A_84_P125601	0.17242	0.625368	-1.13563	0.00857763	-1.01129	0.0155223	otu5-db	cysteine-rich/transmembrane domain PCC1-like protein
AT3G22275	A_84_P761749	1.31958	0.0264076	1.39028	0.0208959	0.521301	0.323604	arp6-otu5	jasmonate ZIM-domain protein
AT3G22550	A_84_P230859	0.310342	0.0639041	0.535288	0.00507489	1.24026	1.01706e-05	db	NAD(P)H-quinone oxidoreductase subunit, putative (DUF581)
AT3G22560	A_84_P15547	1.09467	0.000156701	-0.208104	0.282454	1.39521	2.20577e-05	arp6-db	Acyl-CoA N-acyltransferases (NAT) superfamily protein
AT3G22640	A_84_P22124	1.75769	5.84505e-05	-0.0377881	0.88709	1.29789	0.000596913	arp6-db	cupin family protein
AT3G22700	A_84_P198584	1.82848	2.70131e-05	-0.0293423	0.907297	1.87221	2.21767e-05	arp6-db	F-box and associated interaction domains-containing protein
AT3G22740	A_84_P23070	-0.034609	0.881494	0.0300083	0.897137	-1.04076	0.00107754	db	homocysteine S-methyltransferase 3
AT3G22968;AT3G22970	A_84_P77579	-1.03368	0.000587449	-0.56569	0.0212971	-1.02045	0.000644214	arp6-db	conserved peptide upstream open reading frame 59 | hypothetical protein (DUF506)
AT3G23050	A_84_P761007	-0.43554	0.821891	-0.31145	0.872018	-5.97087	0.0116407	db	indole-3-acetic acid 7
AT3G23100	A_84_P551000	-3.53196	5.06353e-09	-0.430839	0.0410539	-3.84359	2.28317e-09	arp6-db	DNA ligase IV-binding protein
AT3G23110	A_84_P14579	-0.886641	0.0521496	-0.801313	0.0741883	-1.83169	0.00116683	db	receptor like protein 37
AT3G23340	A_84_P20234	-0.386334	0.361393	-0.142993	0.73018	-1.06473	0.0262927	db	casein kinase I-like 10
AT3G23480	A_84_P592825	-0.633538	0.0236154	-0.495147	0.0632762	-1.77063	2.54049e-05	db	Cyclopropane-fatty-acyl-phospholipid synthase
AT3G23480	A_84_P786466	-0.708468	0.130792	-0.348294	0.43565	-2.24252	0.000476379	db	Cyclopropane-fatty-acyl-phospholipid synthase
AT3G23580	A_84_P820093	-0.0543791	0.941468	0.0232997	0.974899	-2.1218	0.0168284	db	ribonucleotide reductase 2A
AT3G23610	A_84_P11732	-1.28691	2.53489e-06	-0.061572	0.649183	-0.97601	2.72564e-05	arp6	dual specificity protein phosphatase 1
AT3G23790	A_84_P64294	0.934165	0.000199587	0.197394	0.249215	1.40194	7.17584e-06	db	AMP-dependent synthetase and ligase family protein
AT3G23860	A_84_P514661	2.14463	0.000228709	0.313423	0.423524	1.55284	0.00220845	arp6-db	GTP-binding protein-like protein
AT3G23955	A_84_P841353	1.56033	3.99755e-05	-0.105119	0.642865	1.11234	0.000549883	arp6-db	F-box family protein
AT3G24290	A_84_P21215	-0.198033	0.749422	-0.00454245	0.994137	-1.80607	0.014883	db	ammonium transporter 1;5
AT3G24560	A_84_P214018	-1.59919	1.49952e-08	0.104998	0.285786	-1.46454	3.40447e-08	arp6-db	Adenine nucleotide alpha hydrolases-like superfamily protein
AT3G24560	A_84_P784620	-1.59328	8.35736e-07	0.106022	0.477214	-1.49111	1.51211e-06	arp6-db	Adenine nucleotide alpha hydrolases-like superfamily protein
AT3G24780	A_84_P535061	1.59713	1.74514e-07	0.284717	0.0412729	1.83338	4.89203e-08	arp6-db	Uncharacterized conserved protein UCP015417, vWA
AT3G24982	A_84_P15115	-2.98418	0.099692	-4.52434	0.021613	-2.46186	0.164039	otu5	receptor like protein 40
AT3G25010	A_84_P99776	-0.882964	0.300185	-1.70671	0.0630511	-1.98366	0.036071	db	receptor like protein 41
AT3G25130	A_84_P507571	0.000106795	0.999836	-0.227107	0.664117	-1.29544	0.0306624	db	acidic leucine-rich nuclear phosphoprotein 32 family B protein
AT3G25180	A_84_P12686	-1.52732	0.173401	-3.11296	0.01497	-2.9882	0.0181659	otu5-db	cytochrome P450, family 82, subfamily G, polypeptide 1
AT3G25240	A_84_P791120	-1.2454	0.0426975	-0.50031	0.368975	-1.16367	0.0550455	arp6	sulfate/thiosulfate import ATP-binding protein, putative (DUF506)
AT3G25240	A_84_P597276	-0.930251	0.00551624	-0.610231	0.0426869	-1.60319	0.000130253	db	sulfate/thiosulfate import ATP-binding protein, putative (DUF506)
AT3G25600	A_84_P10831	1.29262	6.54516e-05	0.177196	0.381688	0.787237	0.00242513	arp6	Calcium-binding EF-hand family protein
AT3G25740	A_84_P13640	-2.63037	1.14361e-10	-0.231742	0.0301471	-1.95416	1.91714e-09	arp6-db	methionine aminopeptidase 1C
AT3G25770	A_84_P215028	-1.31299	0.0118219	-0.224765	0.60313	-1.41183	0.00809956	arp6-db	allene oxide cyclase 2
AT3G25790	A_84_P96076	-0.641467	0.0763023	0.0981714	0.767167	-1.45242	0.00132329	db	myb-like transcription factor family protein
AT3G25882	A_84_P565178	1.0873	0.0287838	-0.294707	0.499197	0.838176	0.0761702	arp6	NIM1-interacting 2
AT3G26010	A_84_P279710	2.31104	3.84345e-07	0.25768	0.207767	2.66142	1.05653e-07	arp6-db	Galactose oxidase/kelch repeat superfamily protein
AT3G26170	A_84_P20259	1.44597	2.80771e-05	-0.633017	0.00921642	1.23034	0.00010413	arp6-db	cytochrome P450, family 71, subfamily B, polypeptide 19
AT3G26200	A_84_P23096	1.35184	0.0013332	0.0468794	0.879526	0.297933	0.346984	arp6	cytochrome P450, family 71, subfamily B, polypeptide 22
AT3G26235	A_84_P575871	1.70756	2.98644e-05	0.412307	0.107074	1.66594	3.66222e-05	arp6-db	hypothetical protein
AT3G26440	A_84_P277270	-0.588547	0.249514	-0.353342	0.478625	-1.17311	0.0366382	db	transmembrane protein, putative (DUF707)
AT3G26742	A_84_P762469	-1.2655	6.36211e-05	-0.435128	0.044653	-1.46765	1.87363e-05	arp6-db	hypothetical protein
AT3G26830	A_84_P14560	-0.465464	0.306952	-1.03336	0.0394395	-0.951379	0.0539438	otu5	Cytochrome P450 superfamily protein
AT3G26840	A_84_P52340	-0.0786666	0.934801	-0.424038	0.661022	-2.61629	0.0213483	db	Esterase/lipase/thioesterase family protein
AT3G26930;AT3G26922	A_84_P558985	-0.594253	0.0947659	-0.000951943	0.997692	-1.2433	0.00330498	db	F-box/RNI-like superfamily protein | Protein with RNI-like/FBD-like domain
AT3G26934	A_84_P761971	-0.922334	0.0549558	-0.87312	0.0666468	-1.02193	0.0370782	db	hypothetical protein
AT3G27650	A_84_P277340	-1.0431	0.000564717	-0.169936	0.430898	-0.776782	0.00399462	arp6	LOB domain-containing protein 25
AT3G27770	A_84_P264970	-0.15008	0.704673	0.360128	0.372192	-1.16055	0.014238	db	plant/protein
AT3G27870	A_84_P14591	-1.67315	1.81994e-06	-0.24254	0.171715	-1.01269	0.000124869	arp6-db	ATPase E1-E2 type family protein / haloacid dehalogenase-like hydrolase family protein
AT3G27884	A_84_P761753	-1.06689	0.000573604	-1.25914	0.000166342	-1.60118	2.39794e-05	arp6-otu5-db	other_rna; SHORT OPEN READING FRAME 3, SORF3
AT3G27884	A_84_P792233	-0.585118	0.00592204	-1.10484	6.95617e-05	-1.31667	1.6353e-05	otu5-db	other_rna; SHORT OPEN READING FRAME 3, SORF3
AT3G27940	A_84_P222339	-1.5854	6.47353e-06	0.325638	0.101498	-1.82236	1.90943e-06	arp6-db	LOB domain-containing protein 26
AT3G27950	A_84_P10826	-0.639024	0.0125726	0.220061	0.317721	-1.11379	0.000377124	db	GDSL-like Lipase/Acylhydrolase superfamily protein
AT3G28007	A_84_P606188	-0.692868	0.0360144	-1.11463	0.0030962	-2.0851	3.09579e-05	otu5-db	Nodulin MtN3 family protein
AT3G28007	A_84_P803335	-0.593004	0.0747713	-1.03924	0.00605678	-1.81383	0.000133953	otu5-db	Nodulin MtN3 family protein
AT3G28160;AT3G29798	A_84_P758763	0.788518	0.000122155	0.513957	0.00259284	1.47056	5.99724e-07	db	transposable_element_gene
AT3G28160;AT3G29798	A_84_P760300	0.839311	0.000118902	0.589959	0.00155325	1.62106	4.2348e-07	db	transposable_element_gene
AT3G28210	A_84_P22181	0.895804	0.0141979	-0.179056	0.563083	1.66255	0.000291638	db	zinc finger (AN1-like) family protein
AT3G28230	A_84_P572323	1.16207	2.62848e-05	0.226384	0.177195	1.54468	2.27097e-06	arp6-db	something about silencing protein
AT3G28270	A_84_P20289	-1.66501	1.22623e-05	-0.0174281	0.933501	-1.57541	1.95804e-05	arp6-db	transmembrane protein, putative (DUF677)
AT3G28291	A_84_P762083	1.1956	1.68733e-05	0.411183	0.0226486	1.65839	9.70602e-07	arp6-db	hypothetical protein
AT3G28300;AT3G28290	A_84_P159845	1.39585	3.53138e-05	-0.720928	0.00421013	1.27835	7.22502e-05	arp6-db	transmembrane protein, putative (DUF677)
AT3G28330	A_84_P560775	2.79372	1.05892e-07	0.224577	0.289495	3.77849	6.36971e-09	arp6-db	F-box family protein-like protein
AT3G28500	A_84_P11780	1.90101	1.01758e-06	0.549488	0.0109482	2.94608	1.82979e-08	arp6-db	60S acidic ribosomal protein family
AT3G28540	A_84_P760178	-1.52736	0.0080108	-1.24054	0.0224829	-0.109153	0.814714	arp6-otu5	P-loop containing nucleoside triphosphate hydrolases superfamily protein
AT3G28540	A_84_P600850	-0.945084	0.108936	-1.50814	0.0195205	-0.372002	0.501189	otu5	P-loop containing nucleoside triphosphate hydrolases superfamily protein
AT3G28550	A_84_P594615	-0.476416	0.653578	-0.293763	0.781188	-3.15694	0.0136734	db	Proline-rich extensin-like family protein
AT3G28670	A_84_P824033	-0.392371	0.587374	-0.0924625	0.897399	-1.78468	0.0312697	db	oxidoreductase, zinc-binding dehydrogenase family protein
AT3G28890	A_84_P24055	0.0303347	0.923697	-1.20436	0.00316684	-0.586092	0.0878304	otu5	receptor like protein 43
AT3G28899	A_84_P762010	-0.616601	0.231958	-0.404944	0.421948	1.57575	0.00940043	db	hypothetical protein
AT3G28950	A_84_P14570	-1.01761	1.57295e-05	-0.206433	0.139248	-1.27621	2.21181e-06	arp6-db	AIG2-like (avirulence induced gene) family protein
AT3G29000	A_84_P504929	1.9025	0.0123008	-0.0976176	0.875792	2.01174	0.00924699	arp6-db	Calcium-binding EF-hand family protein
AT3G29000	A_84_P834641	2.15943	0.00199362	0.103957	0.840836	1.77989	0.00629065	arp6-db	Calcium-binding EF-hand family protein
AT3G29252	A_84_P762490	0.175504	0.648197	-1.11844	0.0141158	-0.573172	0.156632	otu5	pseudogene of NAD(P)-binding Rossmann-fold superfamily protein
AT3G29370	A_84_P144819	1.45965	0.012722	0.100642	0.836022	-0.232103	0.634889	arp6	hypothetical protein
AT3G29370	A_84_P787999	1.52846	0.000518886	0.1474	0.632883	0.145352	0.637558	arp6	hypothetical protein
AT3G29410	A_84_P11776	-0.526097	0.00297455	-0.150048	0.288033	-1.12786	9.28553e-06	db	Terpenoid cyclases/Protein prenyltransferases superfamily protein
AT3G29430	A_84_P269530	-0.890758	0.000165005	-0.0374145	0.807935	-1.25049	1.02984e-05	db	Terpenoid synthases superfamily protein
AT3G29580	A_84_P592843	0.860824	0.00289132	0.731448	0.00756605	1.33359	0.000129638	db	MATH domain/coiled-coil protein
AT3G29580	A_84_P791013	0.688259	0.00510665	0.770704	0.00256158	1.21297	9.83919e-05	db	MATH domain/coiled-coil protein
AT3G29780	A_84_P500468	-0.908857	3.64802e-05	-0.0328268	0.80072	-1.19007	3.6721e-06	db	ralf-like 27
AT3G29970	A_84_P131666	1.00303	0.0128493	0.971807	0.0150644	-0.00565269	0.98665	arp6	B12D protein
AT3G30120	A_84_P842207	1.16599	3.02457e-05	0.423065	0.0243746	1.94125	3.50381e-07	arp6-db	pseudogene of mediator of RNA polymerase II transcription subunit
AT3G30180	A_84_P15560	-1.11974	0.00858238	-0.666205	0.0793511	-1.3253	0.00324202	arp6-db	brassinosteroid-6-oxidase 2
AT3G30415	A_84_P758905	-0.218012	0.26242	0.202078	0.296678	-1.66312	0.0198212	db	pseudogene of urophorphyrin methylase 1
AT3G30720	A_84_P550153	-1.65024	0.000109844	-0.703774	0.0241247	-2.44766	4.07829e-06	arp6-db	qua-quine starch
AT3G30730	A_84_P759203	1.11532	0.00163022	0.682624	0.0250773	1.13485	0.00145233	arp6-db	hypothetical protein
AT3G30775	A_84_P22153	1.21297	0.0167502	0.986677	0.040973	2.15628	0.0005587	arp6-db	Methylenetetrahydrofolate reductase family protein
AT3G30775	A_84_P803062	1.22861	0.0131468	0.937653	0.0435888	2.24878	0.000303449	arp6-db	Methylenetetrahydrofolate reductase family protein
AT3G30775	A_84_P803506	1.28319	0.0295408	0.825134	0.130877	1.90654	0.00399869	arp6-db	Methylenetetrahydrofolate reductase family protein
AT3G31425	A_84_P759704	-1.08955	0.00033602	-0.686321	0.00700651	-1.95677	2.7338e-06	arp6-db	pseudogene of Terpenoid cyclases/Protein prenyltransferases superfamily protein
AT3G31425	A_84_P759732	-0.976665	0.000134037	-0.591185	0.00439561	-1.15981	3.36195e-05	db	pseudogene of Terpenoid cyclases/Protein prenyltransferases superfamily protein
AT3G32030	A_84_P10835	-1.06451	0.000530888	-0.642416	0.0123309	-1.32367	0.000101641	arp6-db	Terpenoid cyclases/Protein prenyltransferases superfamily protein
AT3G32410	A_84_P574994	-0.26554	0.417269	-0.573009	0.0985151	-1.31005	0.00204755	db	actin-binding FH2 (formin-like) protein
AT3G32980	A_84_P549263	0.0630966	0.90848	0.170932	0.756068	-1.27654	0.0409849	db	Peroxidase superfamily protein
AT3G33520	A_84_P12628	-6.31238	6.74627e-13	0.15656	0.250269	-5.62534	2.03579e-12	arp6-db	actin-related protein 6
AT3G36659	A_84_P295424	1.31342	0.00021823	0.280977	0.248925	1.03224	0.00124253	arp6-db	Plant invertase/pectin methylesterase inhibitor superfamily protein
AT3G42180	A_84_P761862	0.480529	0.00825482	0.352358	0.0363838	1.0453	3.55728e-05	db	Exostosin family protein
AT3G42658	A_84_P761415	-2.81367	2.38248e-06	-0.985044	0.006484	-3.50287	3.33542e-07	arp6-db	SADHU NON-CODING RETROTRANSPOSON 3-2, SADHU3-2
AT3G43158	A_84_P759364	-0.273615	0.506321	-0.375869	0.366267	-1.00202	0.0310203	db
AT3G43190	A_84_P828509	0.640599	0.0729117	1.13141	0.00572443	-0.206456	0.530367	otu5	sucrose synthase 4
AT3G43190	A_84_P836756	0.573802	0.0889004	1.00404	0.00828145	-0.146924	0.638871	otu5	sucrose synthase 4
AT3G43790	A_84_P759269	-1.03205	2.50224e-05	0.0285531	0.839553	-0.514492	0.00405809	arp6	zinc induced facilitator-like 2
AT3G43790	A_84_P528878	-1.10755	0.00938317	0.0868491	0.804783	-1.55389	0.00119325	arp6-db	zinc induced facilitator-like 2
AT3G43930	A_84_P605309	-0.453783	0.0282933	-0.102444	0.573904	-1.52882	7.34588e-06	db	BRCT domain-containing DNA repair protein
AT3G44100	A_84_P121822	-0.162051	0.720219	-0.212523	0.639454	-1.20729	0.0224561	db	MD-2-related lipid recognition domain-containing protein
AT3G44120	A_84_P505812	1.16419	0.00320753	-0.17965	0.559135	1.06938	0.00531734	arp6-db	F-box and associated interaction domains-containing protein
AT3G44200	A_84_P13681	-0.251633	0.590099	-0.112495	0.808421	-1.14393	0.0318028	db	serine/threonine-protein kinase NEK5
AT3G44210	A_84_P512908	-1.29467	0.030199	-1.12712	0.0522344	-1.35536	0.024754	arp6-db	hypothetical protein
AT3G44290	A_84_P18409	0.916112	2.29008e-05	0.0559296	0.653019	1.19711	2.28263e-06	db	NAC domain containing protein 60
AT3G44300	A_84_P245685	-0.260641	0.499201	-1.01891	0.0221993	0.0242449	0.949222	otu5	nitrilase 2
AT3G44350	A_84_P10846	1.33718	0.00359911	-0.188397	0.602185	0.350006	0.34125	arp6	NAC domain containing protein 61
AT3G44420	A_84_P759889	-1.47196	2.35854e-07	-0.376785	0.00884606	-1.49065	2.10167e-07	arp6-db
AT3G44550	A_84_P787920	-1.06068	0.00566593	-0.324193	0.305211	-0.741082	0.033673	arp6	fatty acid reductase 5
AT3G44710	A_84_P126941	-1.05282	0.000601167	-0.130407	0.549874	-1.06515	0.000552892	arp6-db	transmembrane protein, putative (DUF247)
AT3G44750	A_84_P808430	0.469413	0.00250261	0.235619	0.0704125	1.15682	2.1686e-06	db	histone deacetylase 3
AT3G44798	A_84_P762473	-0.071597	0.800807	-0.167945	0.556992	-1.05304	0.00364663	db	other_rna
AT3G44820	A_84_P12819	-0.707357	0.0943737	-0.393214	0.326846	-1.14678	0.0139259	db	Phototropic-responsive NPH3 family protein
AT3G44990	A_84_P19357	-1.02061	0.00650154	0.056083	0.852252	-0.857447	0.0161759	arp6	xyloglucan endo-transglycosylase-related 8
AT3G45070	A_84_P10848	-0.891957	0.0485409	-0.788445	0.0748786	-1.51434	0.00363594	db	P-loop containing nucleoside triphosphate hydrolases superfamily protein
AT3G45095	A_84_P759080	1.24627	4.26877e-05	0.0319983	0.860146	0.778023	0.00146345	arp6	transposable_element_gene
AT3G45140	A_84_P15574	-0.851849	0.139713	-0.545394	0.326384	-2.98348	0.000323094	db	lipoxygenase 2
AT3G45140	A_84_P812170	-0.624705	0.217417	0.142043	0.76991	-2.19264	0.00117433	db	lipoxygenase 2
AT3G45140	A_84_P812175	-0.637219	0.323399	-0.52559	0.411081	-3.20848	0.00057136	db	lipoxygenase 2
AT3G45140	A_84_P812177	-0.54184	0.319344	-0.279495	0.599731	-3.03135	0.000243005	db	lipoxygenase 2
AT3G45150	A_84_P17466	-0.0914139	0.70865	-0.193351	0.435216	1.45653	0.000130114	db	TCP domain protein 16
AT3G45210	A_84_P220638	-0.612703	0.217099	-0.282888	0.555481	-1.22519	0.0260091	db	transcription initiation factor TFIID subunit (Protein of unknown function, DUF584)
AT3G45430	A_84_P18413	-2.01052	1.7281e-05	-0.502051	0.0792746	-2.43922	3.26776e-06	arp6-db	Concanavalin A-like lectin protein kinase family protein
AT3G45640	A_84_P16522	1.20289	0.000480198	0.488372	0.06356	0.680201	0.0159259	arp6	mitogen-activated protein kinase 3
AT3G45830	A_84_P17469	0.0627712	0.95536	0.0991069	0.929585	-2.5727	0.0434046	db	nuclear factor kappa-B-binding-like protein
AT3G45960	A_84_P24091	1.516	0.000461141	0.573961	0.0784112	0.619966	0.0604234	arp6	expansin-like A3
AT3G45960	A_84_P828978	2.47073	0.00395392	0.931553	0.179406	2.22819	0.0070716	arp6-db	expansin-like A3
AT3G45970	A_84_P11798	2.53148	0.000809141	1.01129	0.0785421	2.16863	0.00219539	arp6-db	expansin-like A1
AT3G45970	A_84_P806985	2.55793	0.000882086	1.06717	0.0711578	1.99273	0.00418975	arp6-db	expansin-like A1
AT3G46000	A_84_P13688	-0.0472112	0.933954	-0.132421	0.81645	-1.65119	0.0158732	db	actin depolymerizing factor 2
AT3G46040	A_84_P101316	-0.0889314	0.961674	-0.193401	0.916792	-4.15462	0.0471206	db	ribosomal protein S15A D
AT3G46060	A_84_P16524	-0.0778679	0.899482	-0.212398	0.731229	-1.67556	0.0214148	db	RAB GTPase homolog 8A
AT3G46080	A_84_P18416	0.589965	0.0649637	-0.906723	0.00993395	1.22721	0.00162197	db	C2H2-type zinc finger family protein
AT3G46090	A_84_P19362	2.04047	0.000125419	0.499704	0.159189	2.75957	1.09232e-05	arp6-db	C2H2 and C2HC zinc fingers superfamily protein
AT3G46150	A_84_P595520	-1.42626	0.0204979	-0.497911	0.35441	-1.56198	0.0132384	arp6-db	hypothetical protein
AT3G46250	A_84_P840283	-0.0262805	0.922365	1.22977	0.000959954	0.899765	0.00686051	otu5	pseudogene of receptor protein kinase-like protein
AT3G46250;AT3G46270	A_84_P787902	0.0262524	0.898247	1.398	4.56068e-05	1.03959	0.000454854	otu5-db	pseudogene of receptor protein kinase-like protein | receptor protein kinase-like protein
AT3G46270	A_84_P759796	0.089218	0.723993	1.51093	0.000126072	1.2531	0.000517809	otu5-db	receptor protein kinase-like protein
AT3G46490	A_84_P21256	-0.663371	0.000368394	-0.105692	0.414672	-1.56155	2.69292e-07	db	2-oxoglutarate (2OG) and Fe(II)-dependent oxygenase superfamily protein
AT3G46650	A_84_P796533	-0.87543	0.0149521	-0.603291	0.0700286	-2.14532	3.40226e-05	db	UDP-Glycosyltransferase superfamily protein
AT3G46658	A_84_P761741	-0.855126	0.00215677	-0.372695	0.101933	-1.26346	0.000130915	db	Natural antisense transcript overlaps with AT3G46660
AT3G46660	A_84_P23149	0.10706	0.898105	-1.85069	0.0494854	-1.47847	0.103009	otu5	UDP-glucosyl transferase 76E12
AT3G46770	A_84_P514216	2.42475	2.36914e-07	0.323333	0.120545	2.16286	6.68562e-07	arp6-db	AP2/B3-like transcriptional factor family protein
AT3G46830	A_84_P803611	-0.282516	0.782424	-0.24683	0.809238	-2.75786	0.022039	db	RAB GTPase homolog A2C
AT3G47030	A_84_P195914	2.12654	4.18614e-08	0.451953	0.00876595	2.1326	4.07715e-08	arp6-db	F-box and associated interaction domains-containing protein
AT3G47200	A_84_P573251	-0.168164	0.84995	-0.203297	0.819184	-2.88056	0.00908659	db	transmembrane protein, putative (DUF247)
AT3G47220	A_84_P14639	-0.334752	0.802366	-0.167219	0.900363	-3.19557	0.0367893	db	phosphatidylinositol-speciwc phospholipase C9
AT3G47300	A_84_P787878	-1.16009	1.14548e-05	-0.121395	0.409071	-0.982426	4.59642e-05	arp6	SELT-like protein precursor
AT3G47300	A_84_P548388	-1.15052	0.433494	-1.23832	0.400565	-4.06083	0.018248	db	SELT-like protein precursor
AT3G47340	A_84_P852295	1.4457	0.0124589	0.782923	0.126828	0.826713	0.109382	arp6	glutamine-dependent asparagine synthase 1
AT3G47340	A_84_P19368	1.59694	0.00460542	0.822824	0.0868266	1.41503	0.00903309	arp6-db	glutamine-dependent asparagine synthase 1
AT3G47340	A_84_P845406	1.08606	0.0384586	0.645445	0.184997	1.25232	0.0208184	arp6-db	glutamine-dependent asparagine synthase 1
AT3G47480	A_84_P18423	-1.09055	0.110417	-1.56156	0.0321761	-0.347946	0.585344	otu5	Calcium-binding EF-hand family protein
AT3G47570	A_84_P24099	1.48869	0.000196461	0.516282	0.0718481	1.17098	0.00111869	arp6-db	Leucine-rich repeat protein kinase family protein
AT3G47580	A_84_P10860	0.941345	0.00371023	0.20901	0.418818	1.07843	0.00156036	db	Leucine-rich repeat protein kinase family protein
AT3G47600	A_84_P12751	-0.140754	0.823319	-0.074222	0.906174	-1.59595	0.0289429	db	myb domain protein 94
AT3G47630	A_84_P15586	-0.166832	0.802407	0.0633429	0.924187	-1.83428	0.0200874	db	translocator assembly/maintenance protein
AT3G47640	A_84_P218028	-0.835931	0.140319	-0.406679	0.45117	-1.20055	0.0455457	db	basic helix-loop-helix (bHLH) DNA-binding superfamily protein
AT3G47720	A_84_P760050	1.02766	0.0464589	1.13291	0.0314402	0.805859	0.104299	arp6-otu5	similar to RCD one 4
AT3G47820	A_84_P281930	0.0455502	0.918806	-0.0283602	0.949385	-1.02884	0.0417116	db	PLANT U-BOX 39
AT3G47950	A_84_P17479	-0.614259	0.268293	-0.0553977	0.917604	-1.57319	0.0143935	db	H[+]-ATPase 4
AT3G48130	A_84_P13698	-0.463559	0.163871	-0.498873	0.137066	-1.46997	0.000831005	db	pseudogene of breast basic conserved 1
AT3G48150	A_84_P15588	-0.226161	0.701945	0.0128141	0.982625	-1.37063	0.0406598	db	anaphase-promoting complex subunit 8
AT3G48300	A_84_P187744	0.851103	0.000861609	-0.035887	0.845278	1.55568	7.31499e-06	db	cytochrome P450, family 71, subfamily A, polypeptide 23
AT3G48340	A_84_P205218	-0.835311	0.000384426	-0.224299	0.184804	-1.03243	7.50054e-05	db	Cysteine proteinases superfamily protein
AT3G48390	A_84_P22210	1.05635	0.00947938	0.409536	0.238884	1.04586	0.00999573	arp6-db	MA3 domain-containing protein
AT3G48480	A_84_P555470	-1.11855	5.81234e-06	-0.0468753	0.716502	-1.04894	1.01115e-05	arp6-db	Cysteine proteinases superfamily protein
AT3G48520	A_84_P10863	1.03805	0.0344019	0.098038	0.819968	1.30084	0.0122003	arp6-db	cytochrome P450, family 94, subfamily B, polypeptide 3
AT3G48570	A_84_P147408	-0.569237	0.408065	-0.211534	0.754381	-2.29296	0.00693704	db	secE/sec61-gamma protein transport protein
AT3G48600	A_84_P601757	0.37563	0.701868	-0.0458381	0.96258	-2.28	0.0406527	db	SWIB complex BAF60b domain-containing protein
AT3G48640	A_84_P787864	0.0109062	0.981836	-1.08084	0.0447693	-0.982816	0.0633431	otu5	transmembrane protein
AT3G48640	A_84_P569671	0.180852	0.771576	-1.91762	0.0113281	-2.04083	0.00818091	otu5-db	transmembrane protein
AT3G48650	A_84_P196584	1.21509	0.0150155	-1.0811	0.0258824	-0.204248	0.628715	arp6-otu5	pseudogene of pectinesterase, putative (DUF677)
AT3G48650	A_84_P827393	1.2872	0.0125004	-1.09201	0.0271423	-0.0591562	0.890231	arp6-otu5	pseudogene of pectinesterase, putative (DUF677)
AT3G48700	A_84_P21265	1.10215	1.27801e-05	0.247931	0.0980662	1.64762	3.67194e-07	arp6-db	carboxyesterase 13
AT3G48710	A_84_P201848	-0.453363	0.722618	-0.0929341	0.941784	-3.28338	0.0269623	db	DEK domain-containing chromatin associated protein
AT3G48760	A_84_P849015	-0.1045	0.920573	-0.0603881	0.954041	-2.60309	0.0316268	db	DHHC-type zinc finger family protein
AT3G48850	A_84_P15590	-0.841092	0.094761	-2.00695	0.00151278	-0.294755	0.530189	otu5	phosphate transporter 3;2
AT3G49020	A_84_P84129	0.415112	0.0280184	-0.111068	0.505648	1.35382	9.52886e-06	db	FBD, F-box and Leucine Rich Repeat domains containing protein
AT3G49160	A_84_P22213	1.03079	0.0988611	0.689472	0.249323	1.31535	0.0435048	db	pyruvate kinase family protein
AT3G49170	A_84_P519130	0.276717	0.081972	0.374397	0.0260485	1.04569	3.06353e-05	db	Tetratricopeptide repeat (TPR)-like superfamily protein
AT3G49190	A_84_P24105	-1.26521	9.75254e-05	-0.390504	0.0790912	-0.709588	0.00542982	arp6	O-acyltransferase (WSD1-like) family protein
AT3G49250	A_84_P261070	-0.228612	0.733569	0.0572058	0.931905	-1.82794	0.0207036	db	defective in meristem silencing 3
AT3G49340	A_84_P20322	-1.18407	0.0125161	-1.90367	0.00068502	-1.8769	0.000756766	arp6-otu5-db	Cysteine proteinases superfamily protein
AT3G49370	A_84_P23160	-0.469904	0.295667	0.193312	0.65891	-1.44094	0.00758576	db	Calcium-dependent protein kinase (CDPK) family protein
AT3G49530	A_84_P17485	1.69823	0.000481315	0.816862	0.0316754	1.26829	0.00330961	arp6-db	NAC domain containing protein 62
AT3G49540	A_84_P566998	-1.04871	0.0272976	-1.84361	0.00115881	-1.23894	0.012391	arp6-otu5-db	hypothetical protein
AT3G49550	A_84_P560796	-0.192142	0.718285	-0.103394	0.84567	-1.32569	0.0302571	db	hypothetical protein
AT3G49570	A_84_P288904	-0.291709	0.407677	-0.198119	0.56995	-1.31657	0.00329803	db	response to low sulfur 3
AT3G49580	A_84_P787853	0.0480333	0.882269	-0.22725	0.489172	-1.01289	0.0102898	db	response to low sulfur 1
AT3G49620	A_84_P20323	-2.42622	0.0323779	-2.3359	0.0377361	-3.79973	0.00341353	arp6-otu5-db	2-oxoglutarate (2OG) and Fe(II)-dependent oxygenase superfamily protein
AT3G49760	A_84_P17486	-0.739475	0.00186356	-0.289611	0.128793	-1.12574	8.65559e-05	db	basic leucine-zipper 5
AT3G49810	A_84_P827574	-0.176757	0.882981	-0.174494	0.884467	-2.90991	0.0349389	db	ARM repeat superfamily protein
AT3G49830	A_84_P19378	0.984136	0.000134288	-0.107516	0.520215	1.03954	8.71592e-05	db	P-loop containing nucleoside triphosphate hydrolases superfamily protein
AT3G49832	A_84_P762494	1.237	3.34528e-05	-0.0919992	0.601485	1.14416	6.32733e-05	arp6-db	pseudogene of Galactose oxidase/kelch repeat superfamily protein
AT3G49840	A_84_P759692	-1.36693	3.97198e-07	-0.0888748	0.451548	-1.5372	1.35924e-07	arp6-db	transmembrane protein (DUF2215)
AT3G49850	A_84_P792246	-0.355581	0.513184	-0.280255	0.604638	-1.30348	0.0338393	db	telomere repeat binding factor 3
AT3G49920	A_84_P11815	-0.866723	0.00625271	-0.219611	0.399172	-1.63356	7.61917e-05	db	voltage dependent anion channel 5
AT3G50040	A_84_P603545	-1.28461	4.51299e-07	-0.0880135	0.434632	-0.85558	1.60805e-05	arp6	hypothetical protein
AT3G50040	A_84_P838396	-1.26055	6.00985e-06	-0.0550923	0.70606	-0.886564	0.000111833	arp6	hypothetical protein
AT3G50060	A_84_P20325	1.57703	0.00399548	1.04586	0.0315977	1.59534	0.00373221	arp6-otu5-db	myb domain protein 77
AT3G50280	A_84_P10871	0.116278	0.781953	0.0394773	0.92499	-1.0505	0.0295771	db	HXXXD-type acyl-transferase family protein
AT3G50310	A_84_P14652	1.12286	0.000276014	0.780411	0.00336512	1.82534	5.19648e-06	arp6-db	mitogen-activated protein kinase kinase kinase 20
AT3G50580	A_84_P14653	0.609975	0.0229717	-0.0321088	0.889842	1.2138	0.000355488	db	transmembrane protein
AT3G50620	A_84_P533345	-0.264135	0.773621	-0.0986411	0.914273	-2.45739	0.0227538	db	P-loop containing nucleoside triphosphate hydrolases superfamily protein
AT3G50640	A_84_P167143	-0.652429	0.000609795	-0.260703	0.0751122	-1.50436	6.08714e-07	db	hypothetical protein
AT3G50770	A_84_P13709	-1.16124	0.0266736	0.733943	0.129009	0.92373	0.0647168	arp6	calmodulin-like 41
AT3G50930	A_84_P21275	2.35069	0.00163007	0.246668	0.650707	1.36921	0.0290714	arp6-db	cytochrome BC1 synthesi
AT3G50930	A_84_P817057	1.50928	0.000472216	0.0412323	0.890539	1.1287	0.00334906	arp6-db	cytochrome BC1 synthesi
AT3G50940	A_84_P22221	2.26417	9.09574e-08	0.669045	0.00202327	2.31797	7.3231e-08	arp6-db	P-loop containing nucleoside triphosphate hydrolases superfamily protein
AT3G51238	A_84_P762532	1.18319	0.0130164	0.258082	0.522208	0.977853	0.0315847	arp6	Natural antisense transcript overlaps with AT3G51240
AT3G51290;AT3G51300	A_84_P18439	-1.23877	4.12579e-06	-0.252715	0.0886635	-1.46993	9.0548e-07	arp6-db	pyridoxal-phosphate-dependent serine hydroxymethyltransferase, putative (DUF632) | RHO-related protein from plants 1
AT3G51400	A_84_P157735	-1.00925	0.000137446	-0.458221	0.0206364	-1.8655	7.44541e-07	arp6-db	hypothetical protein (DUF241)
AT3G51560	A_84_P21278	2.30539	4.79895e-08	-0.00858515	0.956043	2.09425	1.16542e-07	arp6-db	Disease resistance protein (TIR-NBS-LRR class) family
AT3G51610	A_84_P262780	-0.121313	0.781764	-0.190366	0.6648	-1.19326	0.0205234	db	ATP-dependent helicase/deoxyribonuclease subunit B
AT3G51610	A_84_P785780	-0.17423	0.878529	-0.231145	0.839407	-2.96169	0.0261107	db	ATP-dependent helicase/deoxyribonuclease subunit B
AT3G51860	A_84_P20386	0.658239	0.0999992	0.444075	0.24783	1.70285	0.0010201	db	cation exchanger 3
AT3G51880	A_84_P22278	-0.457242	0.70422	-0.621026	0.607426	-3.17353	0.024171	db	high mobility group B1
AT3G51970	A_84_P11824	1.77196	5.97746e-05	0.418683	0.142327	0.99523	0.00374398	arp6	acyl-CoA sterol acyl transferase 1
AT3G52010	A_84_P14659	-1.58831	0.042216	-1.42726	0.0624256	-1.49822	0.0525637	arp6	serine carboxypeptidase-like 37
AT3G52070	A_84_P207698	-0.0789648	0.865829	-0.0687242	0.883071	-1.27275	0.0204677	db	RNA/RNP complex-1-interacting phosphatase
AT3G52070	A_84_P592876	-0.164781	0.63108	-0.0201524	0.952879	-1.07001	0.0096245	db	RNA/RNP complex-1-interacting phosphatase
AT3G52310	A_84_P14620	-0.804083	0.0296122	-1.20129	0.00366576	-0.725081	0.0451673	otu5	ABC transporter G family member 27
AT3G52400	A_84_P16551	2.12061	7.78675e-05	0.274486	0.407705	1.28514	0.00268348	arp6-db	syntaxin of plants 122
AT3G52420	A_84_P17497	-0.532408	0.0910065	-0.10027	0.730839	-1.1826	0.00213724	db	outer envelope membrane protein 7
AT3G52561	A_84_P762771	1.11308	0.000235526	0.326859	0.127527	0.594671	0.0131289	arp6	hypothetical protein
AT3G53020	A_84_P859355	-0.430638	0.798967	-0.266895	0.87443	-4.56222	0.0219881	db	Ribosomal protein L24e family protein
AT3G53040	A_84_P19392	1.02294	0.00137776	-0.0228521	0.923025	0.678542	0.0152436	arp6	late embryogenesis abundant protein, putative / LEA protein
AT3G53230	A_84_P830406	0.377354	0.0990391	0.277227	0.210638	1.18971	0.000212678	db	ATPase, AAA-type, CDC48 protein
AT3G53270	A_84_P213178	-0.00970387	0.993777	-0.00606984	0.996107	-2.92921	0.0392804	db	Small nuclear RNA activating complex (SNAPc), subunit SNAP43 protein
AT3G53310	A_84_P142419	2.56225	2.32371e-08	-0.154383	0.346596	2.75917	1.16358e-08	arp6-db	AP2/B3-like transcriptional factor family protein
AT3G53310	A_84_P839561	2.5497	3.00572e-09	-0.0441746	0.731037	2.4566	4.26666e-09	arp6-db	AP2/B3-like transcriptional factor family protein
AT3G53340	A_84_P830000	-0.386041	0.476204	0.088593	0.868273	-1.34617	0.0294559	db	nuclear factor Y, subunit B10
AT3G53410	A_84_P23178	-0.183241	0.615646	-0.164902	0.650986	-1.17118	0.0085603	db	RING/U-box superfamily protein
AT3G53420	A_84_P809147	-0.158962	0.660643	-0.210001	0.563497	-1.28328	0.00503489	db	plasma membrane intrinsic protein 2A
AT3G53420	A_84_P858176	-0.384266	0.695257	-0.334291	0.732979	-3.37382	0.00648853	db	plasma membrane intrinsic protein 2A
AT3G53650	A_84_P274590	1.15089	0.000467281	0.630883	0.0182078	1.42766	9.01081e-05	arp6-db	Histone superfamily protein
AT3G53730	A_84_P17504	-0.201946	0.610503	-0.0674091	0.864101	-1.03954	0.0236161	db	Histone superfamily protein
AT3G53980	A_84_P246705	0.124856	0.398905	-1.30467	4.36322e-06	-0.655227	0.00103228	otu5	Bifunctional inhibitor/lipid-transfer protein/seed storage 2S albumin superfamily protein
AT3G54050	A_84_P13724	-0.160489	0.688003	-0.102634	0.796787	-1.02848	0.025871	db	high cyclic electron flow 1
AT3G54070	A_84_P15614	1.25675	0.00417557	0.181971	0.601371	0.504804	0.16609	arp6	LOW protein: ankyrin repeat protein
AT3G54100	A_84_P19398	0.10527	0.929388	0.108381	0.927309	-2.78133	0.0401126	db	O-fucosyltransferase family protein
AT3G54210	A_84_P15615	0.0465775	0.891329	-0.146285	0.669298	-1.03423	0.0118925	db	Ribosomal protein L17 family protein
AT3G54270	A_84_P573276	-0.389095	0.631134	0.193409	0.810404	-2.09408	0.0259558	db	sucrose-6F-phosphate phosphohydrolase family protein
AT3G54510	A_84_P266650	1.00898	1.5914e-05	0.260216	0.0690059	1.33128	1.42656e-06	arp6-db	Early-responsive to dehydration stress protein (ERD4)
AT3G54530	A_84_P549304	1.83148	0.000186207	0.389854	0.242018	2.09513	6.44937e-05	arp6-db	hypothetical protein
AT3G54810	A_84_P13727	1.55478	0.000527908	0.725077	0.038368	1.54168	0.000560567	arp6-db	Plant-specific GATA-type zinc finger transcription factor family protein
AT3G54940	A_84_P23185	1.24576	0.00333288	0.144483	0.663379	0.339727	0.316875	arp6	Papain family cysteine protease
AT3G55240	A_84_P50100	1.01958	0.00103465	0.0279331	0.901656	1.63334	2.79839e-05	arp6-db	Plant protein 1589 of unknown function
AT3G55360	A_84_P14675	-0.567982	0.772854	-0.172604	0.929944	-5.16511	0.0247746	db	3-oxo-5-alpha-steroid 4-dehydrogenase family protein
AT3G55430	A_84_P21296	1.04731	0.000358226	0.396719	0.0703921	0.469691	0.0376702	arp6	O-Glycosyl hydrolases family 17 protein
AT3G55430	A_84_P802625	1.10436	0.000431013	0.305991	0.178527	0.736069	0.00615915	arp6	O-Glycosyl hydrolases family 17 protein
AT3G55430	A_84_P803229	1.1144	0.000612057	0.404649	0.101252	0.435929	0.08061	arp6	O-Glycosyl hydrolases family 17 protein
AT3G55440	A_84_P22242	-0.107138	0.816624	-0.200815	0.66505	-1.08246	0.0391359	db	triosephosphate isomerase
AT3G55520	A_84_P12786	-0.193422	0.848844	-0.240746	0.812592	-2.26354	0.0480865	db	FKBP-like peptidyl-prolyl cis-trans isomerase family protein
AT3G55646	A_84_P761076	-1.43169	0.000599401	-0.475779	0.128449	-1.34527	0.000930211	arp6-db	TPRXL
AT3G55700	A_84_P22243	1.05463	0.000130427	-0.144053	0.422613	0.746508	0.00160363	arp6	UDP-Glycosyltransferase superfamily protein
AT3G55840	A_84_P16568	2.63008	0.00575482	0.25246	0.735624	1.61903	0.0530883	arp6	Hs1pro-1 protein
AT3G55970	A_84_P12788	-1.76037	0.112051	-2.51927	0.0330544	-2.55075	0.0314069	otu5-db	jasmonate-regulated gene 21
AT3G55980	A_84_P13733	2.12689	0.00105761	1.17768	0.027442	1.62152	0.00560064	arp6-otu5-db	salt-inducible zinc finger 1
AT3G56210;AT4G04223	A_84_P765129	-0.288525	0.0449356	1.2189	2.72541e-06	1.21599	2.78348e-06	otu5-db	ARM repeat superfamily protein
AT3G56705	A_84_P760354	0.138286	0.766049	-0.857754	0.0891286	-1.27432	0.0195635	db	U2 SMALL NUCLEOLAR RNA6, U2.6
AT3G56710	A_84_P14710	1.37893	5.12321e-05	-0.73135	0.00471059	0.693301	0.00642059	arp6	sigma factor binding protein 1
AT3G56880	A_84_P55660	1.59613	0.00326516	0.624594	0.155243	1.03746	0.029813	arp6-db	VQ motif-containing protein
AT3G56880	A_84_P810288	1.60963	0.00419417	0.635526	0.167234	1.02128	0.0389922	arp6-db	VQ motif-containing protein
AT3G56910	A_84_P23223	-0.0131857	0.985197	0.0266307	0.970109	-1.84009	0.0265731	db	plastid-specific 50S ribosomal protein 5
AT3G57160	A_84_P521838	1.22529	2.41785e-06	0.122211	0.349226	1.79373	7.66547e-08	arp6-db	cysteine-rich TM module stress tolerance protein
AT3G57240	A_84_P15628	0.319611	0.388259	-1.55392	0.00152666	-0.155729	0.669379	otu5	beta-1,3-glucanase 3
AT3G57260	A_84_P16574	-1.57203	0.325547	-4.91204	0.0103492	-4.23367	0.0211639	otu5-db	beta-1,3-glucanase 2
AT3G57320	A_84_P304430	-1.07994	5.79326e-07	-0.14294	0.157683	-1.13379	3.72808e-07	arp6-db	threonine-tRNA ligase 2
AT3G57450	A_84_P54170	1.62756	0.00232891	0.716789	0.0981334	0.869352	0.0520138	arp6	hypothetical protein
AT3G57520	A_84_P806643	1.03044	0.0472984	1.08872	0.0382508	1.39527	0.0125864	arp6-otu5-db	seed imbibition 2
AT3G57520	A_84_P18467	0.912498	0.0370667	1.00867	0.0242591	1.44593	0.00372551	otu5-db	seed imbibition 2
AT3G57530	A_84_P19413	1.77291	0.00102038	0.837173	0.0515188	1.23671	0.0089558	arp6-db	calcium-dependent protein kinase 32
AT3G57640	A_84_P24144	1.03262	0.000118557	-0.123682	0.474999	0.125736	0.467898	arp6	Protein kinase superfamily protein
AT3G57680	A_84_P19414	-1.73153	5.44967e-05	-0.141916	0.587854	-1.59639	0.000104523	arp6-db	Peptidase S41 family protein
AT3G57800	A_84_P819987	-0.181753	0.817967	-0.217907	0.782738	-1.86684	0.038413	db	basic helix-loop-helix (bHLH) DNA-binding superfamily protein
AT3G57950	A_84_P567920	-0.423871	0.138099	-0.355782	0.205625	-1.25197	0.000834215	db	cotton fiber protein
AT3G58000	A_84_P593786	-0.293322	0.415475	-0.197738	0.579333	-1.31648	0.00367234	db	VQ motif-containing protein
AT3G58070	A_84_P23199	-1.34445	0.000405606	-0.311453	0.249141	-0.652109	0.0288709	arp6	C2H2 and C2HC zinc fingers superfamily protein
AT3G58080	A_84_P588418	-0.883107	0.0123468	-0.732477	0.0298257	-1.03797	0.00507784	db	TRAF-like family protein
AT3G58200	A_84_P787753	0.696766	0.000925306	0.212741	0.182441	1.29781	6.79092e-06	db	TRAF-like family protein
AT3G58210	A_84_P556400	0.690405	0.00681704	0.134221	0.520672	1.52113	2.40401e-05	db	TRAF-like family protein
AT3G58270	A_84_P590207	1.02542	0.000606318	0.710473	0.00645717	1.8522	5.27266e-06	arp6-db	phospholipase-like protein (PEARLI 4) with TRAF-like domain protein
AT3G58350	A_84_P597346	-0.167333	0.723071	-0.229022	0.628751	-1.05984	0.0455305	db	RESTRICTED TEV MOVEMENT 3
AT3G58560	A_84_P10907	0.703342	0.0604597	0.787182	0.0397185	1.08174	0.00910356	db	DNAse I-like superfamily protein
AT3G58580	A_84_P838336	-0.372487	0.36307	0.0885429	0.825085	-1.03345	0.0255892	db	DNAse I-like superfamily protein
AT3G58640	A_84_P15633	-0.185637	0.617984	-0.0713054	0.847173	-1.01484	0.0197011	db	Mitogen activated protein kinase kinase kinase-like protein
AT3G58830	A_84_P805921	0.173581	0.774842	0.253069	0.677487	-1.38299	0.0440762	db	haloacid dehalogenase (HAD) superfamily protein
AT3G58865	A_84_P761657	1.0081	0.00572629	0.10993	0.708224	0.597115	0.0637612	arp6	SADHU NON-CODING RETROTRANSPOSON 10-1
AT3G58950	A_84_P518659	1.23838	2.85283e-05	-0.035956	0.834336	1.31198	1.75971e-05	arp6-db	F-box/RNI-like superfamily protein
AT3G59060	A_84_P818204	1.34257	0.000320627	-0.0160898	0.949248	0.514639	0.0642428	arp6	phytochrome interacting factor 3-like 6
AT3G59060	A_84_P14690	1.42392	0.000169241	0.0311668	0.899408	1.01437	0.00191662	arp6-db	phytochrome interacting factor 3-like 6
AT3G59080	A_84_P15635	2.39958	0.000598729	1.07748	0.0455266	2.13735	0.0013019	arp6-otu5-db	Eukaryotic aspartyl protease family protein
AT3G59190	A_84_P592900	1.47829	9.21517e-06	-0.0700694	0.697163	1.72555	2.39533e-06	arp6-db	F-box/RNI-like superfamily protein
AT3G59190	A_84_P840278	0.711343	0.0434746	-0.213212	0.502654	1.04907	0.00684494	db	F-box/RNI-like superfamily protein
AT3G59320	A_84_P10910	-1.28788	5.39049e-08	-0.11269	0.219726	-1.64509	5.48353e-09	arp6-db	solute carrier family 35 protein (DUF914)
AT3G59330	A_84_P824308	-0.937742	0.00051191	-0.0964649	0.610645	-1.05964	0.000205869	db	solute carrier family 35 protein (DUF914)
AT3G59350	A_84_P13746	1.24992	0.0149818	0.672845	0.140792	0.256834	0.55283	arp6	Protein kinase superfamily protein
AT3G59350	A_84_P815671	1.52679	0.013049	0.70555	0.186612	0.860557	0.115333	arp6	Protein kinase superfamily protein
AT3G59350	A_84_P851420	1.4288	0.0100926	0.696313	0.148082	0.583842	0.217289	arp6	Protein kinase superfamily protein
AT3G59370	A_84_P87299	-0.791572	0.0454092	-0.660911	0.0851582	-1.46998	0.00180574	db	Vacuolar calcium-binding protein-like protein
AT3G59440	A_84_P21312	1.21873	0.00142733	0.297029	0.307528	1.16939	0.00187575	arp6-db	Calcium-binding EF-hand family protein
AT3G59660	A_84_P839881	-0.0781808	0.847228	-0.185514	0.649166	-1.32234	0.00835002	db	C2 domain-containing protein / GRAM domain-containing protein
AT3G59810	A_84_P835372	-0.10427	0.853846	-0.0556473	0.921629	-1.46326	0.0261491	db	Small nuclear ribonucleoprotein family protein
AT3G59830	A_84_P18476	-0.574648	0.00783945	0.000171002	0.999226	-1.17421	5.49703e-05	db	Integrin-linked protein kinase family
AT3G59840	A_84_P19422	-0.409445	0.498735	-0.573494	0.349351	-1.74661	0.0148815	db	allyl alcohol dehydrogenase-like protein
AT3G59850	A_84_P20368	-0.313041	0.539491	0.0777448	0.877664	-1.68441	0.00730802	db	Pectin lyase-like superfamily protein
AT3G59880	A_84_P759045	1.7467	6.78783e-05	0.341266	0.223652	2.01357	2.1083e-05	arp6-db	hypothetical protein
AT3G59930	A_84_P760632	2.19368	0.00226861	0.0548264	0.918259	1.20877	0.0451589	arp6-db	defensin-like protein
AT3G59980	A_84_P24152	0.0887459	0.820205	0.193554	0.622038	-1.04297	0.0223368	db	Nucleic acid-binding, OB-fold-like protein
AT3G60000	A_84_P778751	1.40165	2.41586e-06	0.0758804	0.605377	1.9349	1.31548e-07	arp6-db	QWRF motif protein (DUF566)
AT3G60010	A_84_P12804	1.81802	0.000137412	0.0944081	0.758538	1.7439	0.000189691	arp6-db	SKP1-like 13
AT3G60040	A_84_P834806	-0.42833	0.300942	-0.182728	0.651205	-1.30219	0.0082679	db	F-box family protein
AT3G60070	A_84_P282340	-1.10591	3.74927e-06	-0.307421	0.0268693	-1.22144	1.55929e-06	arp6-db	Major facilitator superfamily protein
AT3G60140	A_84_P20369	1.28456	0.0599269	0.45468	0.465813	2.62649	0.00172965	db	Glycosyl hydrolase superfamily protein
AT3G60150	A_84_P759188	-0.638217	0.0016129	-0.328213	0.0712148	-1.13158	0.000136759	db	NADH dehydrogenase ubiquinone 1 alpha subcomplex assembly factor-like protein (DUF498/DUF598)
AT3G60170	A_84_P775912	-0.375509	0.119816	2.24278	1.80662e-06	0.0342697	0.879422	otu5	transposable_element_gene;(source:Araport11);copia-like retrotransposon family
AT3G60180	A_84_P761025	-1.28986	2.3644e-06	-0.0931657	0.491965	-1.02167	1.77337e-05	arp6-db	P-loop containing nucleoside triphosphate hydrolases superfamily protein
AT3G60180;AT3G60961	A_84_P762683	-1.56066	0.000913969	-0.228252	0.50591	-0.787017	0.0394727	arp6	P-loop containing nucleoside triphosphate hydrolases superfamily protein
AT3G60350	A_84_P20370	-0.722034	0.214616	-0.0216139	0.968976	-1.35576	0.0336278	db	ARABIDILLO-2
AT3G60370	A_84_P287300	0.0415351	0.946232	0.0218347	0.971716	-1.537	0.031036	db	FKBP-like peptidyl-prolyl cis-trans isomerase family protein
AT3G60420	A_84_P23208	0.253508	0.53277	-0.993648	0.0313706	-1.49754	0.00394173	db	phosphoglycerate mutase family protein
AT3G60520	A_84_P869477	-0.447754	0.0525625	-0.232671	0.278521	-1.50149	2.82063e-05	db	zinc ion-binding protein
AT3G60610;AT1G60170	A_84_P752072	-0.218894	0.80094	0.0268056	0.975322	-2.24193	0.0266598	db	pre-mRNA processing ribonucleoprotein binding region-containing protein | pseudogene of pre-mRNA processing ribonucleoprotein binding region-containing protein
AT3G60670	A_84_P501421	1.14355	6.19774e-06	0.189721	0.173549	0.630551	0.000712522	arp6	PLATZ transcription factor family protein
AT3G60670	A_84_P790736	1.46852	0.00540374	0.0925629	0.825098	-0.040432	0.923014	arp6	PLATZ transcription factor family protein
AT3G60710	A_84_P197244	1.30704	1.1009e-05	-0.010901	0.946315	0.675656	0.00174867	arp6	F-box family protein
AT3G60940	A_84_P306640	1.09303	1.87117e-05	0.400009	0.0179286	1.46966	1.43059e-06	arp6-db	Putative endonuclease or glycosyl hydrolase
AT3G61010	A_84_P11863	-0.170658	0.742286	-0.0341332	0.947405	-1.15274	0.047532	db	Ferritin/ribonucleotide reductase-like family protein
AT3G61010	A_84_P529817	-0.394711	0.519323	-0.0655801	0.913714	-1.83457	0.0125927	db	Ferritin/ribonucleotide reductase-like family protein
AT3G61028	A_84_P761945	1.25556	0.000234732	-0.406685	0.096708	1.41203	9.42093e-05	arp6-db	Putative endonuclease or glycosyl hydrolase
AT3G61080	A_84_P14698	-0.206431	0.697604	-0.10856	0.837571	-1.39538	0.0242937	db	Protein kinase superfamily protein
AT3G61090	A_84_P530707	2.08642	1.72069e-07	-0.328048	0.0653098	1.67983	1.22554e-06	arp6-db	Putative endonuclease or glycosyl hydrolase
AT3G61198	A_84_P723098	1.09235	1.58951e-05	-0.233305	0.122128	0.761327	0.000287552	arp6	other_rna
AT3G61260	A_84_P855462	0.280108	0.438363	-0.0616645	0.862433	-1.04164	0.013755	db	Remorin family protein
AT3G61280	A_84_P613352	-0.438289	0.207714	-1.38936	0.00175454	-1.46665	0.0012217	otu5-db	O-glucosyltransferase rumi-like protein (DUF821)
AT3G61340	A_84_P539588	1.63614	0.000529664	0.232844	0.485955	1.91652	0.000161845	arp6-db	F-box and associated interaction domains-containing protein
AT3G61430	A_84_P801362	-0.55267	0.628724	-0.926643	0.423276	-3.72154	0.00859192	db	plasma membrane intrinsic protein 1A
AT3G61430	A_84_P808950	-0.144119	0.771558	-0.56898	0.268002	-2.00518	0.00251886	db	plasma membrane intrinsic protein 1A
AT3G62000	A_84_P22268	-0.624255	0.602607	-0.379314	0.750491	-2.72536	0.0436021	db	S-adenosyl-L-methionine-dependent methyltransferases superfamily protein
AT3G62010	A_84_P759252	-0.00842621	0.992209	0.0327013	0.969773	-2.36542	0.0206611	db	metal ion-binding protein
AT3G62020	A_84_P24160	-0.155648	0.814024	-0.184599	0.780395	-1.76404	0.0232204	db	germin-like protein 10
AT3G62080	A_84_P118172	0.107423	0.903523	-0.356093	0.689122	-2.46586	0.0192573	db	SNF7 family protein
AT3G62400	A_84_P19432	-0.158293	0.877271	0.0379912	0.970414	-2.57384	0.0301744	db	cytochrome C oxidase subunit
AT3G62410	A_84_P20378	-0.212106	0.547106	-0.536953	0.147269	-1.19203	0.00636201	db	CP12 domain-containing protein 2
AT3G62460	A_84_P287450	1.17635	5.72261e-05	0.428392	0.0336168	1.47421	8.66803e-06	arp6-db	Putative endonuclease or glycosyl hydrolase
AT3G62570	A_84_P173361	1.57314	2.2831e-06	0.272178	0.117743	1.42255	5.51492e-06	arp6-db	Tetratricopeptide repeat (TPR)-like superfamily protein
AT3G62680	A_84_P18487	-0.451168	0.0518396	-0.122204	0.561805	-1.11603	0.000305135	db	proline-rich protein 3
AT3G62720	A_84_P23217	1.46807	0.00444934	0.70919	0.102583	0.309581	0.448223	arp6	xylosyltransferase 1
AT3G62740	A_84_P10924	-0.66766	0.0579173	-0.264864	0.412648	-1.11029	0.00548677	db	beta glucosidase 7
AT3G62780	A_84_P14705	1.40492	2.63149e-05	-0.105023	0.58915	1.12659	0.000155876	arp6-db	Calcium-dependent lipid-binding (CaLB domain) family protein
AT3G62880	A_84_P21326	-1.22506	5.07735e-06	-0.191611	0.1878	-0.938496	4.82066e-05	arp6	Mitochondrial import inner membrane translocase subunit Tim17/Tim22/Tim23 family protein
AT3G62920	A_84_P210628	-0.0321062	0.880921	-0.583451	0.0196103	-1.0726	0.000494999	db	zinc metalloproteinase aureolysin
AT3G62940	A_84_P24164	-0.0772454	0.553516	-5.83619	1.21756e-12	-7.52897	1.05786e-13	otu5-db	Cysteine proteinases superfamily protein
AT3G62960	A_84_P12816	0.588589	0.0271222	1.10298	0.000719039	0.997483	0.00143764	otu5	Thioredoxin superfamily protein
AT3G62990	A_84_P840120	1.54539	1.91843e-06	-0.401672	0.0258385	1.03676	5.76203e-05	arp6-db	myelin transcription factor-like protein
AT3G63070	A_84_P583101	-0.538459	0.514998	-0.152807	0.8517	-2.1617	0.0241247	db	Tudor/PWWP/MBT domain-containing protein
AT3G63140	A_84_P815133	-0.238801	0.748604	0.102351	0.890476	-1.7407	0.0397401	db	chloroplast stem-loop binding protein of 41 kDa
AT3G63160	A_84_P12817	-0.107155	0.855544	-0.289042	0.625509	-1.48637	0.0293129	db	outer envelope membrane protein
AT3G63260	A_84_P801800	-0.0431776	0.918694	0.0312694	0.941061	-1.14101	0.0210515	db	Protein kinase superfamily protein
AT3G63350	A_84_P22274	1.24616	8.44497e-06	0.00133646	0.992874	0.979597	6.30269e-05	arp6	winged-helix DNA-binding transcription factor family protein
AT3G63360	A_84_P89069	1.59442	5.49493e-06	-0.225235	0.234292	0.960305	0.000339214	arp6	defensin-like protein
AT3G63380	A_84_P23220	-0.99624	0.0109568	-1.01274	0.0100468	-0.865667	0.0218821	otu5	ATPase E1-E2 type family protein / haloacid dehalogenase-like hydrolase family protein
AT3G63430	A_84_P848704	-0.18547	0.660312	-0.366412	0.392477	-1.1129	0.0227654	db	zinc finger CCCH domain protein
AT4G00200	A_84_P19441	-0.668319	0.542815	-0.583906	0.593974	-2.57903	0.0379675	db	AT hook motif DNA-binding family protein
AT4G00240	A_84_P218988	-0.924275	0.0162688	0.055202	0.865601	-1.38469	0.00158194	db	phospholipase D beta 2
AT4G00380	A_84_P763889	-0.744863	0.198288	0.175062	0.751481	-1.25549	0.044065	db	XH/XS domain-containing protein
AT4G00390	A_84_P98716	0.289304	0.224953	0.807096	0.00501069	1.98773	5.89984e-06	db	DNA-binding storekeeper protein-related transcriptional regulator
AT4G00560	A_84_P583102	-0.394234	0.0271412	-0.238351	0.14782	-1.20581	1.54731e-05	db	NAD(P)-binding Rossmann-fold superfamily protein
AT4G00910	A_84_P94999	1.51025	0.00404717	0.155995	0.705244	0.739583	0.0961021	arp6	aluminum activated malate transporter family protein
AT4G00930	A_84_P843269	-0.463207	0.47197	-0.000163254	0.999795	-1.49398	0.0386456	db	COP1-interacting protein 4.1
AT4G00950	A_84_P160205	-0.125918	0.867097	-0.0292939	0.96892	-1.73561	0.0423759	db	hypothetical protein (DUF688)
AT4G00970	A_84_P190054	1.32111	0.0194469	0.280002	0.562845	0.0537842	0.910677	arp6	cysteine-rich RLK (RECEPTOR-like protein kinase) 41
AT4G00970	A_84_P544019	1.37011	0.0183283	0.232	0.637969	0.405417	0.416922	arp6	cysteine-rich RLK (RECEPTOR-like protein kinase) 41
AT4G00980	A_84_P100186	-1.11276	4.17077e-06	-0.0565588	0.647963	-0.909859	2.33578e-05	arp6	zinc knuckle (CCHC-type) family protein
[truncated: 1,556 more rows]
